# Supplementary material for: Multi-omics atlas of ovarian cellular and molecular responses to diabetes
Source: Mol Metab. 2025 Dec 13;103:102307. doi: 10.1016/j.molmet.2025.102307 (PMC12808612; doi:10.1016/j.molmet.2025.102307)
Supplement: Multimedia component 1 [file mmc1.zip]

Archive with 1 entries (1 files):
- molmet_102307_Supplementary Data 1_V2_mmc1.csv
