# Supplementary material for: Multi-omics atlas of ovarian cellular and molecular responses to diabetes
Source: Mol Metab. 2025 Dec 13;103:102307. doi: 10.1016/j.molmet.2025.102307 (PMC12808612; doi:10.1016/j.molmet.2025.102307)
Supplement: Multimedia component 1 [file mmc1.zip › molmet_102307_Supplementary Data 1_V2_mmc1.csv]

															Normalised abundance															Raw abundance
															STZ						WT						QC			STZ						WT						QC			Tags
Compound	Neutral mass (Da)	m/z	Charge	Retention time (min)	Chromatographic peak width (min)	Identifications	Anova (p)	q Value	Max Fold Change	Highest Mean	Lowest Mean	Isotope Distribution	Maximum Abundance	Minimum CV%	STZ-O-R1	STZ-O-R2	STZ-O-R3	STZ-O-R4	STZ-O-R5	STZ-O-R6	WT-O-R1	WT-O-R2	WT-O-R3	WT-O-R4	WT-O-R5	WT-O-R6	QC1	QC2	QC3	STZ-O-R1	STZ-O-R2	STZ-O-R3	STZ-O-R4	STZ-O-R5	STZ-O-R6	WT-O-R1	WT-O-R2	WT-O-R3	WT-O-R4	WT-O-R5	WT-O-R6	QC1	QC2	QC3	VIP>1 STZ vs WT	Anova p-value <= 0.05	Minimum CV <= 30	Not identified	Accepted Compound ID
6.51_495.3326n	495.332588561741	496.339864993742	1	6.50603333333333	0.5798	0	0.334180962297604	0.404370305124841	1.2112293845522	QC	STZ	100 - 23 - 3.64 - 0.425 - 0.00461	55455.1491214889	3.63	45593.8785698327	60988.2409789498	43035.130598492	45118.1634825078	42831.3981339329	37138.2927957709	55255.1071366524	45124.2371711661	50411.7453579464	52952.4874985238	31345.4591259851	60994.9617195353	53891.0596094319	54746.6064100899	57727.7813449449	37760.0730669367	54205.7259198792	41377.3768498356	45605.2741827929	46149.417944585	38081.771544347	47056.3912136917	18893.1017738576	52585.7865377918	58498.0391567499	14229.1254750786	61454.4662975371	48676.9497436359	54746.6064100899	58015.6024469468	x		x
6.04_519.3326n	519.332647261156	520.339923693156	1	6.04271666666667	0.4768	2	0.00695939406827328	0.0423413947074624	2.15640760620667	STZ	WT	100 - 24.7 - 4.57 - 0.431 - 0.0122	17141.2919290005	14.14	14242.9773522111	20075.4753437156	15633.7703563843	20535.0182648017	16999.9266131583	15360.5836437321	8838.21003910259	2452.82074316812	9947.0128797839	10919.7376957576	5042.12651900054	10494.1140131037	12192.0467053981	13797.0543325629	16139.8608507893	11795.7910662609	17842.8775240187	15031.5428029065	20756.7211524029	18316.8598850004	15750.8111728564	7526.80233159686	1026.97341470663	10375.9846494291	12063.3283436528	2288.84989726005	10573.1712548029	11012.4322856487	13797.0543325629	16220.3315085558	x	x	x		HMDB0010386
0.80_141.9405n	141.940524448	180.903682528	1	0.801683333333333	0.13015	0	0.0552872361668929	0.170499772336205	1.478702148346	STZ	WT	100	298.882684761241	5.02	298.516704686773	222.527759379969	268.067834130286	286.384011454788	410.328277119722	307.471521795906	337.107262006819	169.513090762444	238.538901536708	158.4479350793	92.1687807851322	216.974082687322	277.258202870071	306.206218034351	296.239071511353	247.226446493453	197.780400629668	257.741608771062	289.475908500294	442.11517672306	315.282673703239	287.087511435607	70.9735671237556	248.826055676158	175.041701503323	41.8395896326004	218.608653502548	250.432700802847	306.206218034351	297.71607017702		x	x
7.88_523.3639n	523.363903614096	524.371180046096	1	7.87613333333333	0.940116666666666	0	0.367448546928247	0.42139365915382	1.20836317260923	QC	WT	100 - 24.3 - 3.95 - 0.455	72548.5511067422	0.94	84307.4395758372	53421.1408242549	74093.0469046436	66033.6889755278	53453.8469785749	55896.8953639146	58927.5804815316	90719.0334562105	49798.525847302	63397.1682300258	40885.731226506	56504.1463359804	72291.4660846269	72029.7349679176	73324.4522676821	69821.9844050799	47480.1645590385	71238.9129785378	66746.6106460154	57594.756006944	57316.9265208997	50183.9454144483	37983.2223071769	51946.1215141234	70036.5592768518	18559.8876514785	56929.8194274212	65297.0657284919	72029.7349679176	73690.0357729491	x		x
5.85_519.3327n	519.332656248577	520.339932680577	1	5.84806666666667	0.239666666666667	2	0.0171862762496325	0.0801319282959502	2.02784258004954	STZ	WT	100 - 24.4 - 3.96 - 0.476	22205.9980025881	13.90	19243.2434463921	26931.3243184076	18496.8265086121	25669.4148205816	21523.9574493985	21371.2214721369	12131.161776295	2936.89262994377	15676.1607814707	14767.6483598474	7138.49725392722	13052.9582462269	15342.5229044947	16609.6958665834	19999.0542779134	15936.9262140684	23936.286097624	17784.3113365547	25946.5503612161	23191.3538065619	21914.1460863876	10331.1480875451	1229.64984750758	16352.20599353	16314.2188935232	3240.48764835065	13151.2925004262	13858.091152321	16609.6958665834	20098.7662312772	x	x	x		HMDB0010386
5.59_316.2405n	316.24049081323	317.24776724523	1	5.59275	0.467483333333334	31	7.6437015997799E-05	0.00182590395404224	19.4910127809181	WT	STZ	100 - 18.7 - 1.93	13998.8102059981	19.80	525.0024082425	1891.4680396673	643.348290031153	114.000890986666	335.438335942421	800.054341272335	10828.4456863162	2391.05896128662	20198.0468205593	15050.6124634162	8532.0025719751	26992.6947324351	6840.21102725571	7027.86862918969	9613.62947492016	434.798045645347	1681.11748262759	618.565908180354	115.231682525049	361.423736662444	820.379300010944	9221.72814164197	1001.11432646552	21069.1014771388	16626.8169600632	3873.06291040049	27196.0437706588	6178.40159059178	7027.86862918969	9661.56143012862	x	x	x		CSID221137
1.18_323.0511n	323.051057682642	324.059275780068	1	1.18498333333333	0.296983333333333	0	0.0196997284030741	0.0885731093518632	1.55005961947039	QC	STZ	100 - 10.4 - 1.45	2063.90364631345	12.72	1557.48371254632	1001.43522259889	1695.45459502168	1277.39765611464	1402.06668974129	1055.15927113966	1992.7030404359	1698.0660063681	1453.83226575578	1969.5411821397	1218.32443452922	2186.44111054093	2306.14629057706	2100.76612789871	1784.79852046457	1289.88146284237	890.065401647581	1630.14408773412	1291.18886610159	1510.68058644086	1081.96503612616	1697.02709310764	710.964570001428	1516.52978181873	2175.80519133972	553.052714225499	2202.91263001568	2083.02022453173	2100.76612789871	1793.69722859163	x		x
11.42_952.7431n	952.743062765739	953.750339197739	1	11.4167166666667	1.78091666666667	0	0.698059233760394	0.545707716274491	1.61874992550729	WT	QC	100 - 58 - 46.6 - 40.1 - 29.4 - 3.88	2837.6126933633	26.40	1471.02932721069	1205.03601158473	2286.27270338697	2516.34894299198	2318.58148439127	2074.53201898067	1012.85650559146	1276.31618856807	1549.30188117466	1995.60963017935	8728.91678736854	2462.67516729771	521.568972747507	2526.78818363507	2210.53919687725	1218.28141455451	1071.02370422672	2198.20332630406	2543.51628317545	2498.19503036437	2127.23441119649	862.569533212062	534.381812478524	1616.11659004398	2204.60370801416	3962.45120321185	2481.22769166371	471.105724368181	2526.78818363507	2221.56057710079	x
0.99_323.0519n	323.051854502713	324.059130934713	1	0.987666666666667	0.1405	0	0.0563643230285389	0.172249784957521	1.3650992258141	WT	STZ	100 - 6.79 - 0.179	636.158266543778	8.55	540.93100400436	284.313509547626	512.21242274692	475.462693727428	476.960803928676	506.216382367172	644.042472558556	602.167701872891	615.635204031409	745.602628548955	437.053519724791	772.448072526067	457.169660724483	542.602005009178	508.381661228963	447.989837146488	252.694944574264	492.48151796963	480.595947118622	513.909525317392	519.076542675856	548.479880276001	252.122060994843	642.184895493655	823.687305746465	198.398413833837	778.267297845471	412.93722485104	542.602005009178	510.916367510123		x	x
0.85_263.0074n	263.007366307547	264.014642739547	1	0.845666666666667	0.101166666666667	0	0.000734913322938957	0.00894401061905352	2.9152888739147	STZ	WT	100	104.291499264456	14.31	101.743161878039	131.761842427702	95.3476485550731	105.858786444927	78.9216958303231	112.115860450671	66.6585660307496	41.2972583396779	45.9322061306488	28.0951297293953	12.6324502795906	20.0282970579962	72.963113048027	83.9928260648439	97.1695064542291	84.2619524173991	117.108580321238	91.6747673619744	107.001673114428	85.0355226411226	114.96410477615	56.7678124870738	17.2907810459649	47.9130641013486	31.0374465235453	5.73444208819952	20.1791799166501	65.9037289806126	83.9928260648439	97.6539774277716		x	x
6.25_495.3326n	495.332630085318	496.339906517318	1	6.25271666666667	0.252983333333334	0	0.638611604905117	0.523554991734601	1.24160366498969	QC	STZ	100 - 21 - 3.26 - 0.355	6976.86951609108	15.04	4907.69713984327	7549.1581721184	4663.78401533797	6035.90658061914	5869.60769305068	4689.2889971272	7960.48133041112	3756.8256433225	7780.84569865298	8433.91275082608	3018.85159449699	8788.16349626289	5923.22245625301	6985.74968020181	8021.63641181841	4064.4711176972	6709.61470990621	4484.13066406822	6101.0722357434	6324.30857732716	4808.41791183124	6779.31042295704	1572.94823526201	8116.4000192341	9317.17057402054	1370.39364955829	8854.36898676438	5350.13421359676	6985.74968020181	8061.63095479438	x		x
0.85_164.9682n	164.968171931914	203.93181086927	1	0.845666666666667	0.10165	0	0.347149124122981	0.409433420505161	1.51865171265005	WT	STZ	100	82.4049524568497	15.13	41.3310708827597	34.5828683032294	59.7598092646843	79.3666323965306	76.1374312278646	34.3936870531395	56.2381435585775	45.4950301507931	84.1207946077369	128.384020297452	42.3750699218714	137.816656204667	72.3990256443926	53.7652696328434	60.6705302325012	34.2296884016436	30.7369002725484	57.4578051473553	80.2235009590317	82.0355694197643	35.2674405398239	47.8935653473517	19.0483493733805	87.7485617135966	141.829285105269	19.2359660297236	138.854895801278	65.3942186017719	53.7652696328434	60.9730233902794			x
1.33_176.0318n	176.031816873493	177.039093305493	1	1.32748333333333	0.464633333333333	23	0.00743468878045728	0.0444205468883943	27.6464383785885	WT	STZ	100 - 4.14	1462.38371604897	28.64	80.0856844678504	42.3438194478281	60.5434403509819	49.5640716225521	40.4339501905636	44.4045372721963	234.934329619678	3689.81387495737	185.08381486216	190.062830335912	4320.90213633008	153.505310188613	128.507986425321	136.422596807262	75.6233613010523	66.3255987860294	37.6347544140851	58.2112500264123	50.0991818259274	43.5662469074648	45.5326111308159	200.074930571924	1544.89102611815	193.065681634995	209.967527805806	1961.45344103151	154.661740011515	116.074481411503	136.422596807262	76.0004067838277	x	x	x		CSID18793610
0.89_338.0140n	338.01404621011	376.976906521894	1	0.889166666666667	0.0713333333333332	0	0.118113079721291	0.267540577167876	1.93436930023519	QC	WT	100	85.6923514591669	14.63	94.1695964687035	164.533110987978	49.2328695415599	55.5431791572071	41.3209297576448	67.8404523884992	159.92241636005	0	44.3999165682138	24.1850673225032	0	37.2919528988554	74.516772645871	83.3174262637422	99.2428554678875	77.9896546396237	146.235349237859	47.3363730535839	56.1428417943138	44.5219381184204	69.5639033148601	136.193234943265	0	46.314693497987	26.7178952694124	0	37.5728912353437	67.3070676922852	83.3174262637422	99.737663814252			x
5.65_414.2044n	414.204387390764	415.211663822764	1	5.64891666666667	0.521466666666667	10	0.0386705794021716	0.135148784896386	2.06706967060075	STZ	WT	100 - 19.6 - 2.47 - 0.0653	4060.44843717047	19.12	2167.88071205712	6024.87004292765	2937.39942807292	3121.07853917265	5175.3039921045	4936.15790868799	2490.53921159143	778.722354593412	2567.47769604933	2436.70226425557	844.010392268263	2668.64845779211	2630.19328394915	2482.31537512976	3498.20635122247	1795.40185339359	5354.84298297023	2824.24803651284	3154.77474122331	5576.21925334005	5061.558397937	2120.9946654134	326.043865142888	2678.20193699581	2691.89062122411	383.13459457034	2688.75267867959	2375.7147702554	2482.31537512976	3515.64782538934	x	x	x		HMDB0039380
11.41_962.7467n	962.74672707875	963.758498000213	1	11.4107666666667	0.559216666666668	0	0.879051257585459	0.599115701503366	1.22858536165657	WT	QC	100 - 45.1 - 13.5	332.149368367115	33.25	208.275533665259	128.089883767817	327.314901361659	351.097743485231	351.946234185898	348.32833522894	149.704406799556	165.14197409955	209.63462587617	283.295206706554	814.823384441003	370.296612279858	86.2603704529822	362.596094807087	362.196747809133	172.49024684772	113.84498095336	314.70642319098	354.888311506997	379.210452217297	357.177432941175	127.491366822465	69.1434209062315	218.675263254229	312.963845094181	369.885288029735	373.08623594326	77.9144397575058	362.596094807087	364.002600462174
6.41_453.2857n	453.285666250145	454.292942682145	1	6.40753333333333	0.523466666666667	0	0.144652509065011	0.296435902392806	1.39476191081053	QC	WT	100 - 19.4 - 1.9 - 0.0707	3303.23273037007	6.97	3623.37234909301	2619.76887380576	4040.97993129021	3882.38991071443	2380.18958243304	2138.41839487656	2672.55663574572	2969.11313819991	2714.62890120338	2434.49937958486	1157.90727054819	2261.17252455316	3564.8471063022	3213.62136753738	3131.22971727064	3000.81521779102	2328.42382838946	3885.31757971421	3924.30548356175	2564.57572278095	2192.7437867901	2276.00446563929	1243.14027703837	2831.69913904794	2689.45703519611	525.62662345812	2278.20703195169	3219.93823641293	3213.62136753738	3146.84150706836	x		x
0.73_122.0330n	122.032956803487	145.034341164692	1	0.730683333333333	0.127483333333333	0	0.341164690028262	0.406216571377662	1.11530329826893	WT	STZ	100 - 20.5 - 3.38	49.7982714212033	8.28	51.5987470628472	44.9689450047032	44.2023510985916	43.8516962629043	40.9465681824826	42.3315802404774	52.2183379815418	56.930301240682	51.3551448036361	40.850938900451	51.9219078333366	45.5129977675724	58.8830622026094	43.0559146631065	41.9162008541635	42.733202797637	39.9679392076974	42.4996349173217	44.3251337618308	44.1185758760642	43.4069917186022	44.4702158392572	23.8361918734854	53.569870733224	45.1291324785299	23.5697087254834	45.8558692153642	53.1859622052442	43.0559146631065	42.1251880495918			x
11.38_878.7327n	878.732726986058	879.740003418058	1	11.3807666666667	1.8934	0	0.849647120278181	0.589254002878747	1.25052073306075	WT	QC	100 - 57.7	2140.69352169293	30.89	1346.26463947251	863.014979424738	1947.68996848644	2177.5231440109	2080.97729531676	2219.71957923125	1033.91410159023	1123.12490072082	1270.30564220882	1799.46621459402	5206.03533142282	2411.31493962087	548.413542305935	2177.7202333721	2409.39128623774	1114.9534268302	767.038902722147	1872.66311713091	2201.03240816739	2242.18435817722	2276.11038487004	880.50261716912	470.242033645525	1325.08844644506	1987.91879390942	2363.25554080331	2429.48054252517	495.353007178267	2177.7202333721	2421.4041098558
0.80_173.8886n	173.888560253107	196.877780933107	1	0.801683333333333	0.144316666666667	0	0.102974742238183	0.249385429684584	1.88316620710037	WT	STZ	100	98.6391343875827	10.01	33.2270827510875	18.8183646069377	61.6442224339167	82.090707120924	83.4381242790901	35.0579573033253	78.2944938192646	45.6648888906664	108.005109357308	153.532671136722	59.8910847013563	146.446558420179	62.6801563524058	71.3104556798568	76.6013936654553	27.518103566481	16.7255703356995	59.2696289471151	82.976985700239	89.9018252410798	35.9485862255018	66.6772090754559	19.1194676605979	112.66290395873	169.611677038718	27.1872795236136	147.549811248439	56.615676937911	71.3104556798568	76.9833154546876			x
0.82_352.0448n	352.04483213922	353.05210857122	1	0.816333333333333	0.186333333333333	3	0.0015278996705036	0.0150198769168866	1.61975804484549	STZ	WT	100 - 5.14 - 1.06	620.188128445816	3.25	543.814903360116	460.791036452609	668.418569677719	555.626259662065	746.767202851883	745.710798670508	450.957155281696	363.175852548628	409.667213624284	405.612700281367	256.723599964183	411.199665341199	580.529305223886	577.119563757745	546.996688258225	450.378233435788	409.5463687321	642.670457051017	561.624985575316	804.61701586195	764.655188360101	384.044433523013	152.058378693062	427.334393884118	448.091274733712	116.538484940423	414.297431506968	524.361480733351	577.119563757745	549.723922632003	x	x	x		HMDB0128382
6.83_571.3639n	571.363932343562	572.371208775562	1	6.83235	0.591133333333334	0	0.140697828691251	0.292471624046225	1.913235203485	WT	STZ	100 - 29.2 - 3.31 - 0.0341	2860.89485632975	32.56	808.393927981831	2116.74457196344	956.918596250866	1391.18630850999	1741.49600237253	1957.16802317946	2446.71578837947	844.620094447557	3684.18156012233	4381.3730157319	1797.67372101329	4010.80495828394	1828.46113915093	2281.2328880451	3413.84334284362	669.498071779725	1881.34096456143	920.057190974929	1406.20601863689	1876.40446877315	2006.88884495813	2083.67373249248	353.634640827559	3843.06442301195	4840.22077795226	816.045629982323	4041.02029390917	1651.55243974946	2281.2328880451	3430.86419710316	x
5.90_543.3330n	543.332952992328	566.322173672328	1	5.90406666666667	0.601966666666667	0	0.469843547314113	0.469978446299321	1.21868519957416	QC	STZ	100 - 19.7	1122.84331088923	10.10	809.673702974593	967.781167025268	816.695689221808	914.932615811729	977.084368524055	1041.97037728498	1090.70283813964	551.193084561735	1113.70021140269	1127.35710506691	1270.74661518145	1210.43077620723	918.88167068521	1111.88846546663	1337.75979651584	670.55795961449	860.154020646356	785.235802345888	924.810532659442	1052.77616082333	1068.4410853765	928.865078886759	230.779459033728	1161.72929875922	1245.42175809366	576.849519471827	1219.54953728752	829.977314019336	1111.88846546663	1344.42964402906			x
0.79_355.9106n	355.910640503695	378.899861183695	1	0.787333333333333	0.0714833333333333	0	0.500650586317658	0.477127693636957	125.979351150841	WT	QC	100 - 2.36	76.0151433330422	100.72	5.11668289246155	3.20915522987323	0	0	0.98627343553413	5.37733512720519	0	202.303338586167	0.740411530454341	0	252.784914301349	0.262195580283428	1.81018101709443	0	0	4.23754955577586	2.85226440429551	0	0	1.06267707726418	5.51394349109496	0	84.7025413549136	0.772342286785243	0	114.750536890975	0.264170826534522	1.63504097033134	0	0
0.90_587.9854n	587.985414156847	626.949787646702	1	0.903333333333333	0.114666666666667	0	0.930412959264511	0.615181364615278	1.23707930794285	WT	STZ	100 - 4.45 - 4.2	112.563408803582	18.80	94.3826420341705	64.4400034008037	76.6661816289956	87.3336020161076	99.8280807028659	123.297068909151	67.0897994932079	204.045200278825	51.9660355376652	56.6528991495182	246.259795682989	49.3667226792833	97.4614705708541	85.0228438423683	122.545886627882	78.1660953455026	57.273617119498	73.712928130676	88.2764846326171	107.561462377583	126.429365940606	57.1350598161522	85.4318427746928	54.2071065501844	62.5859835741298	111.788489623227	49.7386261026576	88.031802293381	85.0228438423683	123.156880005997			x
0.90_619.9372n	619.93716724259	642.92638792259	1	0.903333333333333	0.114666666666667	0	0.170923162584831	0.320572944629908	3.40109031137475	WT	STZ	100	85.3886883446331	2.43	6.88125614370419	0.332373480684204	43.427162745475	30.0309507431999	27.9439116455292	42.0219594071745	9.80127823544785	45.018217245277	44.4122706385365	108.8616714636	193.082482997745	111.156209487191	27.0594974262912	27.4126898050475	26.1462307189402	5.6989390446484	0.29541015625	41.7543075494147	30.3551748764012	30.1086425781279	43.0895051312663	8.34697111166291	18.8487122090594	46.3275803460865	120.262420535475	87.6488957004011	111.993603030736	24.4414158091094	27.4126898050475	26.2765914700966			x
1.20_427.0293n	427.029339617865	428.036616049865	1	1.19948333333333	0.283316666666667	0	0.00030197806053367	0.00490141454316833	13.0517392446729	WT	STZ	100 - 10.4 - 1.8	3164.66802557108	41.27	200.558441725733	42.5843376596674	294.514668279474	287.538046362321	342.7109044901	286.919490773786	1733.48374429439	2746.90350030193	704.15950557952	6313.8717544926	1665.05192000983	5824.53772874823	974.464730977772	1573.43215917626	2308.41495619	166.099082844104	37.8485245451863	283.169685968866	290.642402752547	369.259689259369	294.208529168361	1476.27058314005	1150.10315182307	734.52686841212	6975.10418439364	755.842579849143	5868.41679147166	880.18255867526	1573.43215917626	2319.92432864619	x	x
9.19_304.2408n	304.240751976358	305.248028408358	1	9.18805	0.329816666666666	0	0.563044544804557	0.500042890660886	1.25436987759315	STZ	QC	100 - 17.5 - 1.26	1625.96436041949	28.17	874.764363837286	2026.25456117233	1321.18236867911	1940.91483152265	1989.48597535127	1603.1840619543	1151.51567601122	396.633329559216	2206.31519133097	1737.4399448803	1006.68234306193	1478.92245901269	830.748641662623	1249.77423701752	1808.19700242704	724.464935446476	1800.91436683216	1270.28917993128	1961.86959363621	2143.60548035991	1643.91210782403	980.65454845783	166.066715628705	2301.46405093926	1919.39670314719	456.978770526279	1490.06389793269	750.371400615917	1249.77423701752	1817.21237148765
0.79_491.8859n	491.88590007239	514.87512075239	1	0.787333333333333	0.0573166666666667	0	0.445996756450068	0.462107473156378	158.59812349252	WT	QC	100	48.6503760662038	86.74	7.36561318505581	1.57013121765441	4.11505891242714	1.66072018503073	0	3.09803264202442	0	112.686399077279	0	1.2710052832434	177.944852036701	0	0	0.920257598164426	0	6.1000752902501	1.39551659592538	3.95654296875165	1.67864987254165	0	3.17673652796281	0	47.1807556152321	0	1.40411376953125	80.7772384860529	0	0	0.920257598164426	0
0.80_299.8561n	299.856066032535	300.863342464535	1	0.801683333333333	0.0436666666666667	0	0.594397736439	0.510293600340712	1.52103116828536	QC	STZ	100	30.7704304093659	38.50	8.11020763358703	2.68247374018454	46.8750638838557	19.7568849311263	24.9432451118918	19.0120058653131	38.2158529076849	0	45.8688289696024	32.781232228404	0	37.8940925498255	33.0925461158958	41.2833723609893	17.9353727512127	6.71673572063466	2.38415527343875	45.0693922897118	19.9701868324323	26.8755234177368	19.4949958508885	32.5454101562324	0	47.8469537566562	36.2143101692276	0	38.179567095837	29.8907502625999	41.2833723609893	18.0247955322342
8.86_709.6190n	709.618987591347	748.580294603939	1	8.85875	0.142483333333333	0	0.518696714638913	0.480323457991627	1.67840531885091	WT	QC	100 - 4.64	263.448208905413	58.00	559.577577607162	208.219023449205	205.982027083884	179.672371906072	131.661556148105	110.798337285988	384.576699457574	488.119084083737	208.450015058051	151.686672447592	274.034033387576	73.8227489979447	237.987932296748	185.245562892145	47.6567110321717	463.432611566554	185.062942220093	198.04740546649	181.61217459629	141.860981584432	113.613110630087	327.513465435701	204.370956973186	217.439565280083	167.572352566888	124.396475733267	74.3788915082264	214.961938101754	185.245562892145	47.8943194551441
0.92_245.1743n	245.174349865735	246.181626297735	1	0.9175	0.169833333333333	0	0.886217914451629	0.600803811147008	1.14801671149141	WT	STZ	100 - 10.1	445.077229819195	7.95	376.137273920228	332.6465129358	419.14006068346	406.710366682492	387.657678123806	403.861858017229	515.972248547182	601.442418872776	441.376770632786	475.998628673045	156.896417179104	478.776895010275	408.529899617565	469.435330436389	412.095524920596	311.510478861161	295.652824527683	402.994390921407	411.10134708232	417.688354492205	414.121755597741	439.412630636977	251.818391694372	460.411447340951	525.848505595725	71.2223993165578	482.383753165385	369.003495878126	469.435330436389	414.150164564617			x
0.80_237.9088n	237.9087778338	260.8979985138	1	0.801683333333333	0.0573166666666667	0	0.211657667296923	0.338667903495469	Infinity	WT	QC	100	17.9211086974269	175.56	0	0	0	0.00046950302204319	0	0	0	30.3581517419918	0	0	77.1685004425696	0	0	0	0	0	0	0	0.000474571932836558	0	0	0	12.7106780409833	0	0	35.0302820930997	0	0	0	0
0.80_119.9583n	119.958330151084	120.965606583084	1	0.801683333333333	0.13015	0	0.222509019934235	0.343147563027857	1.5935267923708	WT	QC	100	15.9691185561252	3.09	4.54427090227729	1.30298645093016	22.5702129417726	13.611229519918	11.3867017310575	8.43324661146798	9.96666267276127	13.5899790540014	22.2738834320075	22.0978292066969	13.4026657343422	14.4836912369417	10.3578408520295	9.95744290717099	9.74844400348147	3.76348770248029	1.15808105468748	21.7007870891761	13.7581808812198	12.268795325189	8.64748879549015	8.48781591653551	5.68999884469864	23.2344599697255	24.4120671054134	6.08407781388651	14.5928038954649	9.35569094875579	9.95744290717099	9.79704812147312			x
0.80_141.0187n	141.018729403349	164.007950083349	1	0.801683333333333	0.172483333333333	0	0.330565959856421	0.404370305124841	1.37500152911787	WT	QC	100	53.4216662389628	4.07	37.887761486019	36.2406855760676	45.3041582607685	43.182590104645	60.2264961175011	53.5224251079631	38.4963086230117	60.55836118043	32.1746112268782	52.6015771730336	82.2764737938009	54.4226654366221	40.3042159181656	37.1653439998572	39.0866731646457	31.3779982517508	32.2103513390864	43.5589994302492	43.648803710927	64.8920619395448	54.8821340999544	32.7842520396786	25.3552270966917	33.5621634581307	58.1103790687964	37.3490228537918	54.8326577246766	36.4046709588511	37.1653439998572	39.2815528063318			x
1.20_344.1578n	344.157784868344	689.321613793198	1	1.19948333333333	0.114833333333333	0	0.265780033443934	0.368139774679199	1.53935731309063	QC	WT	100 - 14.1	56.9086727082684	14.81	53.8742404056215	62.8929281659772	35.7341245157823	26.8739182895885	32.341622269333	22.0934091001069	45.2982996380262	26.2560905097291	66.84523423311	12.4896226805377	40.2228354522318	30.7025886779826	59.6933223213721	63.5917351014534	47.4409607019796	44.6177275974933	55.8985924457189	34.3576123954015	27.1640580503197	34.8470306396766	22.6546805102973	38.5769681671299	10.9931828498788	69.7279809197665	13.7976225694684	18.2589691959173	30.9338861434833	53.9178274045208	63.5917351014534	47.6774934297434			x
0.79_320.0366n	320.036614376709	343.025835056709	1	0.787333333333333	0.0714833333333333	0	0.581839517937435	0.507031926794485	16.469132665155	WT	QC	100 - 3.93	38.656118310198	87.72	8.9451890579111	17.6702867509468	1.42454967742106	5.0585774810114	4.04290281799683	3.28171163323762	0	71.404724635675	3.26143281786753	0	151.896960962208	5.37359144543745	1.8481225156907	5.19343560934385	0	7.40825310369127	15.7051704586477	1.36967468261915	5.11319156609439	4.35609436034872	3.36508178710929	0	29.8964994036092	3.40208435058074	0	68.9529194046047	5.41407331147819	1.66931152343892	5.19343560934385	0
0.80_235.9103n	235.910308532391	258.899529212391	1	0.801683333333333	0.0719833333333334	0	0.238150507332214	0.352500248434629	39.5565541176173	WT	STZ	100	137.364872525442	38.94	3.03623356495866	2.91262864111697	1.65432704907235	4.74577405622417	2.37174870602963	6.11500670324337	4.52196391244783	269.830390528302	1.97114792911135	3.04690430870172	539.345701667692	5.47312680639724	5.08346876648442	3.67536914348761	7.92637701097467	2.51455688476966	2.5887145996106	1.59060081357675	4.79701101148762	2.55548095702659	6.27035522461017	3.85099792480889	112.975494978306	2.05615503884395	3.36599725484609	244.833474367964	5.51435852050321	4.59162902831841	3.67536914348761	7.96589660644551
0.80_167.9227n	167.922679613607	190.911900293607	1	0.801683333333333	0.101316666666667	0	0.734534376567784	0.556351070688661	38.6868422982253	WT	QC	100	51.935851641053	44.40	9.66762953015795	13.5108797805913	0.929354289735534	0.952605944562587	0	1.96170713832088	0	80.690852017172	0	0	228.375102475625	2.5491553535205	0.820539367751379	1.21484375000189	1.99202117960668	8.00656598853987	12.0083320090499	0.893554687498636	0.962890595198502	0	2.01154327392662	0	33.7845152616531	0	0	103.669816270636	2.56835937499963	0.741149902343324	1.21484375000189	2.0019530653949
0.79_543.9007n	543.90070669444	582.862294987459	1	0.787333333333333	0.0714833333333333	0	0.492718186082158	0.477127693636957	59.8379585939723	WT	QC	100 - 2.17	30.8655419037332	114.11	0.291852861144657	8.36478142330246	6.71626382934168	0.128695491793846	0	3.82568883423669	2.67258837347003	103.147606475037	0	0	79.373056573892	0	1.54745629508369	0	0	0.241707564859561	7.43453232841604	6.4575470232064	0.130084931130302	0	3.92287844210628	2.27603149414125	43.1869511604274	0	0	36.0310301020333	0	1.39773559570313	0	0
0.80_163.0005n	163.000489358528	185.989710038528	1	0.801683333333333	0.115983333333333	0	0.254252307991897	0.363480076537224	1.30183188331779	STZ	WT	100	35.4840194265137	9.84	32.3083711230948	19.9114977640015	46.2571517098655	32.5774727610944	42.8035313617785	39.0460918392477	32.3273152775008	16.9333469136227	37.0921288441271	31.4367483373297	15.7632866605588	29.9891176596862	31.264244305212	38.0964503172072	35.2845734914956	26.7572422559585	17.6971359253053	44.4752826744342	32.929189993032	46.1193924172627	40.0380372167011	27.5306098099549	7.08983612061013	38.6917524037298	34.7290226025599	7.15567071106589	30.2150402025714	28.2393417358453	38.0964503172072	35.4604964975316			x
0.92_419.0082n	419.008157619793	420.015434051793	1	0.9175	0.128666666666667	0	0.521666267699395	0.481638852421521	2.05458683420784	WT	QC	100	142.774889431732	19.64	85.8818608801787	99.5348840909048	62.6874230775559	116.285197872707	86.3855750153261	88.7461256550627	60.2212323451243	203.385591701612	80.6764167686403	50.585696519493	392.664715264472	69.1156839910497	101.147942339098	54.7643642428609	52.5601031326395	71.1258932927395	88.4655887740842	60.2726445197776	117.540651548044	93.0776061360272	91.0006741889561	51.2856460778275	85.1556707491595	84.15564271196	55.8833814152973	178.248322370318	69.6363659016582	91.3615976675052	54.7643642428609	52.822159051861
2.69_536.1616n	536.161584873365	559.150805553365	1	2.69256666666667	0.874283333333334	0	0.0936931188535071	0.23459402628764	3.80699883640867	STZ	WT	100 - 15.9 - 1.04	948.369485791924	64.44	1668.55969729303	1792.24977587642	674.607500818587	563.554435485208	454.32544841877	536.920056859529	567.68955355079	1.34347359753826	343.325203846587	239.280229779743	1.46353871378165	341.570617779657	96.0499274593924	566.344105186925	585.887688692285	1381.87270007816	1592.93330274362	648.620984737399	569.638756621738	489.520676779587	550.560227831225	483.456156437205	0.5625	358.131339320403	264.339314588039	0.664366596524686	344.14383461849	86.7568299028665	566.344105186925	588.808827116108	x	x
0.93_193.0952n	193.09522400245	216.063269098238	1	0.931666666666667	0.1845	0	0.026660737564746	0.108137078347786	4.58996978453646	WT	STZ	100 - 1.06	239.289303422715	19.23	41.8110575183078	56.63537548049	74.8591623264871	39.0316502653716	33.9404171687073	66.5208714212451	66.7350510766893	681.066872349547	111.342529004244	74.7190748225595	379.900067788194	121.972225495055	85.5199741736761	86.9493395604344	118.51133781604	34.627205151654	50.3369435056257	71.9755169130267	39.4530489444517	36.5696793794673	68.210799088837	56.8329487329386	285.156415726071	116.144252122629	82.544174432751	172.453869979141	122.891101323878	77.2456788769561	86.9493395604344	119.102215605819		x	x
1.23_350.2276n	350.227621745412	389.177437953876	1	1.22865	0.0863333333333334	0	0.635532886259355	0.522774994802393	1.35768391964241	STZ	WT	100	18.3172343156743	17.89	15.9842280475084	41.0414817672818	10.015125500089	19.2616542602924	20.9211161997512	2.67980011912283	15.3758592781971	0	29.7243282608714	11.8736784248477	4.29451879661545	19.6807995849617	11.7422660274935	16.8412684456785	14.1914051534647	13.2378652118411	36.4772499798912	9.62933343648555	19.4696094865511	22.5418122553566	2.74787902831577	13.0943995394332	0	31.0062103544893	13.1171723604252	1.94947684659905	19.8290645769066	10.606169138984	16.8412684456785	14.2621611356809			x
0.88_413.9515n	413.951498271048	452.915415577251	1	0.875	0.100666666666667	0	0.879854317665661	0.599302992715701	1.09315551728456	QC	STZ	100	67.8169430801546	10.04	37.1128161186312	59.0939702895967	62.4878560571987	73.4272693356057	65.4302926930724	74.6744842497667	46.84573598664	145.544201715428	48.3483852993272	45.980326769287	72.7366135494241	42.4711578761642	65.9451510351164	62.1375128626774	75.36816534267	30.7362017077119	52.5221174708246	60.0807650089389	74.2200145589337	70.4989810112429	76.5715501525525	39.8947969430035	60.9380144239097	50.4334426579532	50.7957054116653	33.0184476375742	42.7911136713144	59.5647743064795	62.1375128626774	75.7439384609051			x
0.76_324.1544n	324.15442035721	325.16169678921	1	0.759016666666667	0.17115	0	0.0179078442162985	0.082152659112253	1.39753149970716	WT	STZ	100 - 0.827	75.0727136026348	8.28	46.5931729506249	47.2046516767761	59.038790852645	51.3564698269431	68.6565078104207	49.4589070560705	74.0137928736845	68.0775601944663	63.2947791700004	71.2701101629758	109.62909157051	64.1509476441719	67.1994772751564	68.8505720520608	58.8202256244994	38.5876716397649	41.9550124722871	56.7645610433936	51.9109313575255	73.9751213269074	50.715384514305	63.0316756794955	28.5034463494895	66.0244100408964	78.7340102792312	49.7656165572801	64.6342277921486	60.6977409950369	68.8505720520608	59.1134934717094		x	x
0.76_249.9554n	249.955419023904	272.944639703904	1	0.759016666666667	0.0998166666666667	0	0.779650327793879	0.567207066288873	2.10510049476756	WT	QC	100 - 6.92 - 6.32	63.0713079592616	6.20	44.9211637600663	59.2610856483555	15.8654075799647	27.3304179336176	29.7996812529712	37.0640153592746	36.7552023832745	178.586448532322	14.290201667625	22.0399505248772	104.270412697857	22.4856319496141	32.0954610927535	29.0759782268175	28.7121193742276	37.202942128162	52.6706478955176	15.2542571425458	27.625486216348	32.1081730850448	38.0056071287367	31.3014899818827	74.7724983084906	14.9064764399646	24.3481269667084	47.3330691904297	22.6550271017517	28.9901359879247	29.0759782268175	28.8552732188162			x
7.45_374.3210n	374.321030455348	397.310251135348	1	7.44881666666667	0.184866666666666	0	0.0174323600809784	0.0809012639755742	2.26909792900618	STZ	WT	100 - 0.0861	54.9895837711223	19.79	46.1353167468209	45.7184385097996	52.7412791840414	48.3524101574504	65.8808238939342	71.109234134687	24.7719246172794	6.25857379500061	23.9836601711901	32.2523459069727	36.9806258928435	21.1575691711482	16.2388448543838	41.9448576924178	39.184355759949	38.2084829361035	40.6340813830391	50.7096354534345	48.8744388606223	70.9844135114996	72.9157267379559	21.0962829738783	2.62040710449287	25.0179720063657	35.6300352049699	16.7871832363749	21.3169593833797	14.6676914612605	41.9448576924178	39.3797224307842		x
5.24_375.2526n	375.252563122767	376.259839554767	1	5.2441	0.378983333333333	0	0.607028480474107	0.512944583117605	1.19075652093845	STZ	WT	100 - 17.9 - 0.668	552.497847469524	17.44	396.580410991567	817.376727108027	201.400526584824	885.52722828313	618.145103939033	395.957087910562	703.883183957873	52.0891178836796	527.958113728324	846.239933747152	137.943257379346	515.81999058056	430.932448140816	506.43342164086	610.11216457036	328.441136522778	726.47609000886	193.642388680182	895.087674786184	666.030949138711	406.016168974036	599.441466852023	21.8092330681142	550.726670387668	934.86404735427	62.6187005206324	519.705912309415	389.238535539599	506.43342164086	613.154082195812			x
1.23_448.1971n	448.197090495254	487.178244520845	1	1.22865	0.1005	0	0.115969701480619	0.264184910023938	2.45011462636085	STZ	WT	100 - 11.6	305.514827282881	13.63	197.499216489265	646.662829548965	312.846898327718	274.71337950284	228.906522024783	172.460117803715	121.591967388274	0.0761944560328153	250.732363056142	166.308544127581	2.3018585767373	207.153645585007	225.098588403224	284.06203250971	291.479311370884	163.565484648892	574.747320769643	300.795741255675	277.679276523875	246.639222986136	176.841376172793	103.550232410458	0.0319019157480973	261.545368607398	183.725528035837	1.04491800176341	208.714234292871	203.319674069823	284.06203250971	292.93257866533			x
6.00_620.2966n	620.296587442542	621.303863874542	1	6.0009	0.648633333333334	0	0.359508250220011	0.417350135712176	1.61642100848594	QC	STZ	100 - 23.1 - 2.01	2234.25505368022	7.23	1537.15320451566	1558.35409527821	1422.57433571372	1522.93443398105	1176.30737654001	1076.01736784626	2235.31060932893	538.700819165249	2754.4630811522	2282.9466314653	731.934050826623	2374.37710876884	2420.09949427865	2127.82519685871	2154.84046990329	1273.04408263243	1385.04920979648	1367.77543293417	1539.37654069297	1267.43237709618	1103.35302178287	1903.63671283021	225.549062769597	2873.2511953956	2522.03263244149	332.258060308993	2392.26444110949	2185.94813891882	2127.82519685871	2165.58414555193	x		x
0.93_366.1324n	366.132434729609	367.139711161609	1	0.931666666666667	0.171	0	0.606174717353478	0.512944583117605	1.63413287859166	WT	QC	100 - 6.21 - 0.138	371.270231604971	12.36	196.616460443037	121.950941045673	383.329212280529	340.40446116125	476.833757382567	445.277455564112	155.172660025403	376.542587972854	243.791140091737	308.920697388732	827.670751739527	315.523552411571	259.02781035865	205.926080336988	216.637373641951	162.83440113831	108.388751337732	368.563010115226	344.079580950217	513.772636856818	456.589494565339	132.148244283849	157.654907489686	254.304800630121	341.273014845248	375.717290699735	317.900544096018	233.966149458032	205.926080336988	217.71749150139			x
1.13_190.0715n	190.07145619095	381.150870392461	1	1.12815	0.141816666666667	0	0.00545966123727437	0.0358393139096146	656.847436476296	STZ	WT	100 - 9.51	74.4398816681842	48.89	0.788132864622263	3.09311461363973	431.253832361011	2.21087190248969	3.58604563693207	5.70729263041017	0	0	0.679974169352221	0	0	0	37.9753809040802	17.2278985080599	17.6205281590593	0.652718204462683	2.74912868930911	414.641528708702	2.23474121093528	3.86384582519668	5.85228339071	0	0	0.709298522931061	0	0	0	34.3011572078983	17.2278985080599	17.7083811773884		x
0.74_313.0971n	313.097134974024	314.104411406024	1	0.74485	0.0708166666666666	0	0.804420176937151	0.575781570978288	1.09272422773518	QC	STZ	100	13.0823245125909	19.42	7.3705410504073	10.5271940848711	12.8011888580413	11.6563200192606	16.6623867375516	12.8156324678302	9.80441196766068	11.8414781097361	13.7897765968191	11.4758020053885	16.6915012235448	11.3055464276017	16.1807447798641	12.2749518939982	10.7912768639105	6.10415646433691	9.35646262476814	12.3080750107832	11.7821655273458	17.9531718087057	13.1412068540695	8.34963986278127	4.95791763152746	14.3844701939062	12.677627563484	7.57702939754863	11.390716582543	14.6152127305026	12.2749518939982	10.8450803728383			x
5.02_419.1845n	419.184484602223	420.191761034223	1	5.02395	0.190816666666667	0	0.0843083725852132	0.219352665738506	2.32743985690009	QC	STZ	100 - 10.5 - 0.271	109.590313353394	9.71	31.5161464118912	21.3302646889493	54.7268837185419	69.7538834398799	75.6378324346813	29.5522273652783	114.328756203539	26.8246643024176	174.499209152431	119.468756099837	35.4862806039664	104.032001235973	113.511900128876	97.5441004062319	117.714939525073	26.1011352539042	18.9581214832337	52.6187526317996	70.506969567226	81.4972682081361	30.3029861210874	97.3647316542775	11.2312394510456	182.024607526444	131.980352623308	16.108832138276	104.815724669499	102.529308162107	97.5441004062319	118.30184660563			x
5.02_418.1763n	418.176316013086	419.183592445086	1	5.02395	0.161483333333333	0	0.530026023216679	0.486904872077326	2.54442126678358	WT	STZ	100	24.108190023941	25.13	12.6440377235818	3.8699084239305	11.8006035395081	13.7506537007574	10.193658190524	4.59066331444447	43.4394487805935	0.608178369024752	55.1944733421937	30.3250409250157	2.70066020758151	12.381338519237	26.430567743362	23.8286590544506	15.8127547704757	10.4715765203501	3.43953509718392	11.3460331807809	13.8991103318912	10.9833302837256	4.70728669567699	36.9939323594365	0.254638671875114	57.5747729547897	33.5008894815577	1.22595214843648	12.474613136861	23.8733368217949	23.8286590544506	15.8915945318123			x
0.93_257.1028n	257.102753221991	258.110029653991	1	0.931666666666667	0.241166666666667	8	2.22857927079101E-06	0.000130608739193496	1.71851963707114	WT	STZ	100 - 9.46 - 1.44	20154.4761365941	6.59	11523.7273894304	11421.890803994	13943.29625954	10878.7439060234	10849.9415258336	11749.2753087954	17654.8567030325	23306.9409242215	19097.22787623	18646.9855574364	22647.6825983213	19573.1631603226	16411.1658256898	14663.7843072084	14676.083448737	9543.75459771172	10151.6599342778	13406.1873598708	10996.1944437506	11690.4539185078	12047.7594536099	15035.2408472391	9758.40112816305	19920.8089589523	20599.8271813892	10280.8102480184	19720.6172749674	14823.3398994398	14663.7843072084	14749.2559562	x	x	x		CSID571409
2.69_268.0813n	268.081276099478	291.070496779478	1	2.69256666666667	0.715616666666667	0	0.102659099841176	0.248923094386462	2.55403473610499	STZ	WT	100 - 7.13 - 1.68 - 0.17	763.150210060983	45.22	1244.44911690465	1135.66554068655	690.112560915312	601.570971438637	484.831798784014	422.271271636737	638.616870301934	23.685462683257	377.808155275001	303.329749964246	14.342287582334	435.028353245291	147.308371905327	633.76123904823	556.819564387914	1030.63154652291	1009.36793793338	663.52877532103	608.065731742485	522.390262511233	432.998850664517	543.859325261492	9.91688469631624	394.101391738392	335.096544639387	6.51061478437604	438.305632453957	133.05587732028	633.76123904823	559.595773985866	x	x
0.76_401.9037n	401.90372253206	424.89294321206	1	0.759016666666667	0.071	0	0.333505074193262	0.404370305124841	1.86423238678638	WT	STZ	100 - 47	45.5898392471417	15.51	13.922362646543	19.2786474158997	23.8014003029097	29.2475279029463	38.3989755642982	22.0812027675038	31.1689157582293	103.486825164907	30.360148700042	23.9608758513277	69.5507814958928	15.0114885124512	27.7615172946647	22.8500828459216	31.2802473379512	11.5302634320233	17.1346649970268	22.884547953987	29.5632939425799	41.3736289069858	22.6421640822498	26.5440928383059	43.3289788961428	31.6694509872662	26.4702249128536	31.5722539847703	15.1245773233895	25.075513303193	22.8500828459216	31.4362054407909			x
6.78_479.3019n	479.30185148075	480.30912791275	1	6.77585	0.467300000000001	4	0.000101719456203408	0.00207084899645935	2.15710008506121	STZ	WT	100 - 17.2 - 5.37	2017.32927708692	8.81	1709.40793130042	2494.81308723912	1999.6052685896	2465.29694796302	1824.53399872197	1610.31842870739	955.16572762697	681.666019917432	1221.81723686178	1038.14422760833	654.550314298151	1059.8822792707	1418.66919544617	1399.055260069	1634.73948379948	1415.70251120976	2217.36440103081	1922.57859099533	2491.9131138271	1965.87516937527	1651.22771940313	813.438874382541	285.40727328483	1274.50894527857	1146.86588951424	297.130072795124	1067.86688563388	1281.4090060588	1399.055260069	1642.89002256524	x	x	x		HMDB0011505
0.90_456.9639n	456.96392751564	479.95314819564	1	0.903333333333333	0.129333333333333	0	0.0590585607812455	0.177226552085139	1.67579212564921	WT	STZ	100 - 5.31 - 6.21	362.669782268939	22.68	177.704670339852	120.504837099195	259.715042195269	273.129020620899	259.408068946762	208.039923317675	186.57562498502	419.813793015319	327.6291858	299.239588015303	577.851586709047	364.908915088944	247.187652030901	299.710618620626	386.95275405634	147.171978933341	107.103468914166	249.710574245618	276.07781237645	279.50363316619	213.325067887593	158.891658259231	175.772161807886	341.758419703546	330.578032570366	262.313041905329	367.657950620896	223.27155937104	299.710618620626	388.882036032892		x	x
5.36_582.2480n	582.248038510956	583.255314942956	1	5.36126666666667	0.653633333333334	0	0.144794715037395	0.296435902392806	2.25548899716655	WT	STZ	100 - 25.4 - 2.57	540.453914066299	15.32	214.388226534015	143.802857821103	390.613939267679	322.701704769066	197.597980815331	168.598373570621	834.211859960052	535.103040345279	551.070585818359	699.802861464062	73.3574740691064	549.177662740932	577.065920376382	481.709603243775	427.132172661515	177.552674888503	127.8105118696	375.567122560189	326.185699711684	212.905303094187	172.88152636343	710.432060882615	224.042705971859	574.835883727882	773.091069481326	33.3002843846952	553.314883964648	521.233188000073	481.709603243775	429.2617825265	x		x
0.92_434.9826n	434.982607491681	457.971082408882	1	0.9175	0.114666666666667	0	0.122095740375223	0.270422794376096	2.52639835972366	WT	STZ	100	87.7832915834263	21.63	23.6520392688355	30.5581074221106	31.8071191359726	37.795573972785	40.2285725489085	44.4370912386718	25.9247077650521	125.235721735679	37.704204177081	66.2454317058807	223.242232386261	48.347451730604	54.5531992653106	25.1733410725614	31.6594149284325	19.5882157646533	27.1597338923887	30.5818789601366	38.2036275610632	43.3449592765644	45.5659921136468	22.0780169274834	52.4350412284997	39.3302239062581	73.1831126534791	101.33977375139	48.7116764924309	49.2750255466739	25.1733410725614	31.8172634977199
5.36_414.2049n	414.20485002146	437.19407070146	1	5.36126666666667	0.21765	0	0.0318858717182638	0.120991148156774	4.20351606547338	STZ	WT	100 - 13.8	217.284480845631	26.53	170.636714086742	303.536336059701	254.496611414966	147.265916477427	232.459404061087	195.311902973861	41.5289572683508	0.424208785681025	44.912327979928	98.6210893943552	15.8951323205901	108.765043480137	66.283928547836	84.06475907486	162.825929337936	141.318418040455	269.779996521877	244.693162332176	148.855848295713	250.467336126139	200.27369889736	35.3669183028318	0.1776123046875	46.8492030041468	108.949373704742	7.21552143561229	109.584423212442	59.8707741528443	84.06475907486	163.63775229951	x	x
0.77_611.8884n	611.88838610203	650.849463311966	1	0.773183333333333	0.0573166666666667	0	0.49630851147874	0.477127693636957	40.8458121021458	WT	QC	100	19.2841406975578	154.65	0	2.76394940180371	0	0	0.0254200561797747	2.3200331109472	0	63.2248346465858	0	0	52.4800095387608	0	1.41636116691714	0	0	0	2.4565700096564	0	0	0.0273892716074065	2.37897232897234	0	26.4716549352893	0	0	23.8230564005779	0	1.27932428570762	0	0
1.21_243.6259n	243.625892191638	488.257130646156	1	1.21398333333333	0.157166666666667	0	0.136258325877072	0.287739056137945	1.93482039075366	STZ	WT	100 - 21.5	293.75913702799	9.86	324.687426603967	673.178611671117	242.060417416157	178.640266095439	161.38927182368	182.59882855758	166.418002154359	16.4250434738966	299.453244674117	151.122651738085	53.6756300371864	223.871029996345	244.698651748181	291.477418378851	292.203428208294	268.900592295595	598.314277205732	232.736022235001	180.568925828023	173.891614134879	187.237655528069	141.725010052183	6.87701416015636	312.367371743856	166.949263697817	24.3658027685381	225.557558854881	221.023376786546	291.477418378851	293.660305828674			x
1.23_206.1295n	206.129503308014	245.110857583866	1	1.22865	0.185166666666667	0	0.501810087961403	0.477127693636957	1.32416386349156	QC	STZ	100 - 16	306.268660192726	10.61	169.455062631418	344.429478687427	262.447132439216	206.037865908367	210.89409394053	194.489054576919	329.332485091746	49.4333855843748	317.095693971139	319.499378750623	25.3344691033092	393.523619561814	273.380759487699	307.04844414231	338.376776948169	140.339794446844	306.125404189006	252.337421801078	208.262319241597	227.231426181147	199.429946470713	280.466350730768	20.6973024569759	330.770663797119	352.9595690709	11.5004644936481	396.488223516678	246.930410849274	307.04844414231	340.063867194217			x
1.14_215.1138n	215.113789721598	431.236135422953	1	1.14231666666667	0.226983333333333	0	0.337863804356769	0.404700969980465	1.43541359381029	STZ	WT	100 - 26.7 - 0.769	297.079557670854	14.07	371.39095075458	572.498844639757	254.333557295576	190.767817302603	203.265215264414	190.220960768195	229.997120991336	86.9636137657073	425.0606185823	141.584121045803	121.951628493626	236.229483030286	286.511314067316	236.502403240901	219.542383006968	307.579654918213	508.831128162905	244.536389210982	192.827410111919	219.011561179969	195.053423988986	195.870301665056	36.4108627313886	443.391650014894	156.411791932197	55.3593749177997	238.009114099006	258.790547762712	236.502403240901	220.636984759209			x
0.77_383.9597n	383.959707384254	406.948928064254	1	0.773183333333333	0.0568333333333333	0	0.039265480206743	0.135942847660992	2.86245719040419	STZ	WT	100	30.5871746416268	3.79	37.496749392892	27.8173762445104	37.33397329179	42.9389027566979	20.8465239025624	17.0895222613083	10.3675723596261	0	20.3826249533549	16.516659727554	2.2134966560005	14.6334602899182	25.5699913191972	27.297424435607	25.5877854695502	31.0541687011694	24.7238000033569	35.895833490284	43.4024854333155	22.4614415168705	17.523672564488	8.82923889160662	0	21.2616396688205	18.2463988591301	1.00480651855528	14.7437012312298	23.0960235595726	27.297424435607	25.7153619057141		x	x
10.47_342.2566n	342.256583717314	343.263860149314	1	10.4728166666667	0.2171	0	0.0580674672868768	0.175044447648455	3.9089775739272	STZ	WT	100 - 18.2 - 0.546	161.58841190052	28.74	90.0165913522791	194.05413163463	136.603413800011	142.125209290309	195.855389583238	210.87573574265	11.1061352974983	0	41.1960649035962	42.3188827090103	80.8649911885543	72.540539783668	12.1574869158569	48.572377720354	106.616138615797	74.550206591716	172.473330992404	131.341321686965	143.659640323887	211.027718551535	216.232922632139	9.45821435363039	0	42.9726735274808	46.7508095413007	36.7082868857773	73.087022791143	10.9812162518419	48.572377720354	107.147708923761		x
1.14_253.1300n	253.129963367687	292.105025716076	1	1.14231666666667	0.352966666666667	0	0.68874094935154	0.54389897131329	1.50343302734131	WT	STZ	100 - 33.7 - 0.651	193.262664549627	15.36	164.052901303496	119.367437302745	135.203389572026	122.108856365751	106.175387945127	124.377456399146	137.356795578483	620.055784904343	111.847547330451	104.94944155413	82.7974348412079	102.568983089148	211.301352048729	173.668115703605	140.546955541056	135.865816516906	106.092559587416	129.995227710379	123.42718419526	114.400476453888	127.537200105186	116.975885914313	259.611636319307	116.671049711385	115.940474782864	37.5855106998108	103.341684898638	190.857358696991	173.668115703605	141.247699250313			x
3.42_370.2361n	370.236051737291	393.225272417291	1	3.4237	0.2605	8	0.00621697634787022	0.0392608508214208	7.00984829386899	STZ	WT	100 - 2.12	234.267498549446	23.37	156.72688026167	211.917019890673	316.665111345359	328.011520374304	168.327103838368	223.957355586304	57.4150859711318	0	69.054378161615	27.2759366869434	11.8738393769664	34.8993633979546	152.361060312981	236.089044867609	172.513672157917	129.798530764816	188.349683702408	304.466873112991	331.552841852361	181.36689916466	229.646874131083	48.8958738301526	0	72.0323956991153	30.1324619054832	5.39007419501227	35.1622771993346	137.619704075071	236.089044867609	173.373796591492	x	x	x		HMDB0002886
0.77_203.9624n	203.962400651646	242.925513146289	1	0.773183333333333	0.100316666666667	0	0.9241706779708	0.613724118457541	9.0057831152526	WT	QC	100 - 1.17	273.696054593859	12.81	61.097618573184	86.4349575835004	20.0249068513834	25.8588951682879	22.0244030957124	47.1837969988957	33.7902799760199	919.347561035142	7.90138158085653	6.37023856489257	665.762821826803	9.00404457944283	27.974249766948	28.3158589733857	34.8833242941513	50.6000062707041	76.8225078385969	19.2535285858196	26.1380764017818	23.73056747449	48.3824764856021	28.7765007828035	384.922341629822	8.24213409423378	7.03737411802066	302.219938471496	9.07187640666507	25.2676633172624	28.3158589733857	35.0572467385258			x
1.23_241.6352n	241.635239115312	242.642515547312	1	1.22865	0.1005	0	0.238465535741363	0.352500248434629	1.54208052123674	QC	WT	100	106.90429370905	11.63	72.5161002979226	58.4042184911187	90.4598245087309	104.883273057392	153.542772420165	89.740713664395	109.252940380904	0	97.2346794742267	107.480254431043	0	101.980419866378	92.6312027201702	115.333184184221	112.748494222758	60.0565982028696	51.9090731143897	86.9752268998323	106.015627759883	165.437269981965	92.0205291823029	93.0420619961073	0	101.427991881584	118.736331932657	0	102.748687744152	83.6688762882131	115.333184184221	113.310639434304			x
0.92_477.0595n	477.059527936892	500.048748616892	1	0.9175	0.1	0	0.682260947116581	0.541634848385625	1.19920490716036	QC	WT	100	98.4735036736045	22.08	56.2640350384202	78.3227865914741	83.3563837141833	105.357382740615	98.9480990913028	106.767757761505	33.4885346642246	111.67581221646	46.1319663283855	67.5112317845802	140.877749391033	93.0086718539143	116.278314971113	56.7371162914639	122.405079758237	46.5969147774398	69.6124930824614	80.1454173326505	106.494856088946	106.613311232748	109.480136357771	28.5195282390055	46.7576322205842	48.1214390949606	74.5814760933542	63.9507995296812	93.7093512101415	105.028064676111	56.7371162914639	123.015371096754
0.76_317.9434n	317.943385128096	340.932605808096	1	0.759016666666667	0.071	0	0.949293020652855	0.620092741528114	2.86370004073273	WT	STZ	100 - 17.9	17.9094458810976	57.51	5.70874325422264	13.3929589928582	3.85793121088125	4.3743143250135	4.24369065533019	5.94608044221298	4.707189230876	65.2080918940442	0.975669522869291	0	35.0365646395898	1.529159999206	12.9581276510313	3.32065492187177	5.21853004756014	4.72788385549758	11.9035252168303	3.70932006835758	4.42154087746284	4.57243662856774	6.09713748097892	4.00873963409706	27.3020264466756	1.01774594187793	0	15.9046856665482	1.54067990183933	11.70439276964	3.32065492187177	5.24454876912062
6.87_620.2962n	620.296235594559	621.303512026559	1	6.87435	1.29593333333333	0	0.463429636390715	0.468020027442556	1.74462748781567	QC	STZ	100 - 17.8	995.566845135424	4.90	583.157919875384	712.591456037772	628.630687383243	603.255449207306	467.433675090816	428.814198704422	791.528041676266	120.03039434494	1388.02136560273	1161.88344374841	234.266969493873	1159.0865047657	980.660204522823	1050.11434486836	955.925986015088	482.961449097401	633.344010891594	604.415241443211	609.76839569344	503.644358414003	439.70799734482	674.081639071133	50.2556186759049	1447.88074134739	1283.56393436416	106.344401917896	1167.81846459033	885.778602927797	1050.11434486836	960.692073751651			x
1.20_255.1352n	255.13520743854	294.11857004295	1	1.19948333333333	0.114833333333333	0	0.00143044383102719	0.0143444964435727	3.71501897754138	QC	WT	100 - 3.13	43.673938569728	21.36	41.6218282830011	21.9956221168468	61.1213362419889	78.5082690803532	21.0136463560198	35.1526456038913	10.7786500749414	17.6613729885018	14.3822317424569	3.48690810426917	15.8439252954617	8.38319518955904	33.3681898776929	46.1062175261561	51.547408305335	34.4704887244556	19.5494843721522	58.7668848236029	79.3558704669817	22.6415104450063	36.0456800324226	9.1793211698523	7.39465392117568	15.0024753750502	3.85208129882875	7.19227624456789	8.44634985773636	30.1397247239927	46.1062175261561	51.8044150968333		x	x
0.86_183.0660n	183.066046254844	206.055266934844	1	0.860333333333333	0.186333333333333	0	0.32078521302751	0.39948403602496	1.27716184915555	STZ	WT	100 - 4.84 - 2.71	3344.02872003029	3.90	2570.6982097716	2153.35314518483	3686.18556962481	3502.07382907158	4370.81764028948	3781.04392623942	2379.38974015165	1318.82283201328	3412.25205115204	3744.09855546964	1425.25036641711	3430.1548769254	3001.01355981772	3231.60221640497	3187.47000020583	2129.00843882682	1913.87829068371	3544.19023090257	3539.8833829997	4709.41175934857	3877.09935375884	2026.33747837131	552.178951910027	3559.40776699847	4136.20651741242	646.985779204585	3455.99589435976	2710.657153337	3231.60221640497	3203.36219468625	x		x
9.07_743.5487n	743.548688797367	744.555965229367	1	9.0734	1.71358333333333	0	0.766072324472192	0.563284115256949	1.49352868680138	WT	STZ	100 - 30.9	5486.37936989105	73.45	7561.48864990914	6019.87242491369	4829.39897218359	1503.04517439636	1316.18219604726	810.617835232322	9699.63975804294	10789.3640498393	4660.32156115658	1926.80091832838	5019.50054213203	822.649389847013	8218.97977918067	2965.41049277085	912.099714121475	6262.29601147156	5350.40115110283	4643.36597684803	1519.27255004617	1418.14287889158	831.211153965743	8260.41368370785	4517.40718176771	4861.30113274919	2128.58887074526	2278.5789402272	828.846805995306	7423.77063198656	2965.41049277085	916.64729136657	x
11.35_988.7554n	988.75543383076	1011.74465451076	1	11.3549333333333	0.905600000000002	0	0.518511662469201	0.480323457991627	1.40096837060224	WT	QC	77.6 - 100 - 97.5 - 23.2 - 7.23	558.704446527894	47.57	496.327486455368	316.697070867091	735.45620507553	487.794689894474	278.817719395903	183.805403568194	334.043295966617	416.318587906927	451.801408760628	1103.39912978126	789.713749051037	256.950507700896	191.94327249641	819.180634533835	185.272367685909	411.049964195939	281.477123253567	707.125739616706	493.061083618191	300.416890957466	188.474882940702	284.478174631741	174.30875167681	471.285655155659	1218.95473751384	358.486885755221	258.886240280766	173.372227168113	819.180634533835	186.196104850156
0.86_237.0379n	237.037881412635	276.001256913884	1	0.860333333333333	0.115333333333333	0	0.000360789175241072	0.00543915116008417	3.41464197780381	QC	STZ	100	50.2051630322495	13.20	16.5657547569672	20.3001925804582	20.9848342229848	8.10401931381695	12.6181575653171	9.64448284759166	82.1748107356059	43.3574527983888	50.3615215486714	38.8134045616338	19.9980768801486	57.8810860366706	51.3785589451616	56.1685595815718	43.0683705700151	13.7194757202761	18.0426039097747	20.1764786512857	8.19151300191018	13.595648345439	9.88949584960949	69.9817671572434	18.1533654578569	52.5333967922097	42.8782134156875	9.07803404774539	58.3171322815369	46.4075405048513	56.1685595815718	43.2831022917284		x	x
11.40_904.7492n	904.749176451629	927.738397131629	1	11.3959333333333	1.9224	0	0.74961905357755	0.560899658433007	1.23346667861963	WT	QC	100 - 56.7 - 60.2 - 22.9 - 24.6 - 0.689	3286.99931471321	22.56	2290.17761159167	1820.71761919492	3138.18449238205	3360.22537272775	3132.80133914935	3373.197943993	1527.59287386245	2023.11544364975	2180.48996917546	2753.9964327328	7544.14359042094	3692.65757843788	754.941858290883	3466.05401856457	3773.54350962807	1896.68606099201	1618.23523124136	3017.29867110366	3396.50348353915	3375.49005254672	3458.89225935637	1300.92966266347	847.059770387915	2274.5250983218	3042.41403511108	3424.6289173388	3720.47615581624	681.899134322474	3466.05401856457	3792.35776900352
11.40_886.7232n	886.723186032644	909.712406712644	1	11.3959333333333	0.282966666666667	0	0.445473612196776	0.461950364407338	1.35392693130195	WT	QC	100 - 34.7	155.797056760832	21.17	152.80830927746	86.5141811851073	151.729428862285	132.406557380409	115.254777833533	106.473588586739	136.704569063397	138.885698638518	123.041497373188	104.128221157696	307.278817767824	124.743536564369	90.0573395264085	162.150929786384	93.0032479978557	126.553237069191	76.8929209668681	145.884668407747	133.836062615322	124.183219415761	109.178493970211	116.420436334278	58.1501606189484	128.347746546269	115.033250492253	139.487791079365	125.683290021237	81.344041515289	162.150929786384	93.4669467007133
0.86_309.9676n	309.967634739076	332.956855419076	1	0.860333333333333	0.143983333333333	0	0.0781136634771628	0.210132482582103	1.50019472868134	WT	STZ	100 - 2.25	502.798666472506	12.01	230.999512431128	187.940499673911	413.416751885213	406.51653433879	441.014611914714	331.045698013077	302.891850238084	387.892463413487	566.985171679007	562.925337717045	616.552706158228	579.544469629187	387.733763765902	431.647550832634	492.285956879135	191.309858722952	167.039597323119	397.49154936662	410.905422060163	475.178689737818	339.455739438526	257.948959631784	162.406995619334	591.436797046061	621.87878235213	279.881235194669	583.910458711609	350.219443995501	431.647550832634	494.740412659488		x	x
11.40_880.7511n	880.751149422812	903.740370102812	1	11.3959333333333	2.25388333333333	0	0.757068483201782	0.56259698652882	1.2707079564952	WT	QC	100 - 56.5 - 36.7 - 9.52 - 0.957	5626.11462036563	25.67	3646.26469365728	2684.36685163184	5031.88976805962	5496.28499416391	5288.79797923952	5603.16276681768	2807.69069291321	3957.15346141438	3579.34924689646	4630.99990687182	12594.1224346483	6187.3719794496	1577.92367409149	5567.63702282376	6137.0694895281	3019.77426735064	2385.8378515653	4838.05663661982	5555.62471515038	5698.50527888871	5745.50816283187	2391.08742158472	1656.82364441271	3733.71114419932	5115.99032802086	5717.0433411376	6233.98444825367	1425.25517107484	5567.63702282376	6167.66789574405	x
0.89_420.0735n	420.073498754004	443.062719434004	1	0.889166666666667	0.128666666666667	0	0.679425333260316	0.54070467857051	1.94893418603838	WT	STZ	100 - 3.34 - 4.8	351.661363811213	14.12	137.459288203601	98.5719489890728	273.458950017961	187.895759488111	225.660663230549	159.580088284785	329.633101462737	70.1361425045369	506.333397212744	645.887490311762	21.6094500011541	536.368601374341	261.355524307552	316.222243231345	347.303979952547	113.841439445588	87.6097418867055	262.925053798954	189.92434460595	243.141917256918	163.634136294491	280.722361845245	29.3653557696199	528.169373103985	713.529306818036	9.80950938628806	540.409325737137	236.068650609975	316.222243231345	349.03557974576			x
0.86_467.9596n	467.959622867247	490.948843547247	1	0.860333333333333	0.0581666666666666	0	0.588181574319613	0.508606548175785	7.70340305768893	WT	QC	100	9.1447437753901	85.78	9.37649760457774	7.54863781485195	1.54243293671334	0	4.02175935186562	2.71858596026754	4.11398575940467	19.6864469845879	1.68446768712983	0	29.3835622212182	0	1.30004487566747	2.15915753229739	0.102110835120299	7.76545549022617	6.7091522216804	1.48301696777523	0	4.33331297338033	2.78765020330624	3.50355529785389	8.24253371939849	1.75711151431606	0	13.3385314941484	0	1.1742619190635	2.15915753229739	0.102619942735487
11.37_954.7544n	954.754383537169	993.736065516022	1	11.3663833333333	0.917350000000001	0	0.590446140138709	0.508975487460403	1.33501369765528	WT	QC	100 - 56.8	463.10409265346	20.57	349.522679290378	336.057538671348	532.84695698147	514.420016040671	417.187559530342	361.531919479057	257.402616776123	275.678662091094	362.151308731099	384.230494129313	1077.36726472053	421.794209472596	140.81462707293	550.242594639722	349.615454830265	289.468725244372	298.684509376416	512.321190517846	519.973865641651	449.505827146794	370.716447288026	219.209388274096	115.424112323744	377.769332922205	424.469775691284	489.065862166374	424.971789468769	127.190420356815	550.242594639722	351.358579252194
9.02_785.5935n	785.593537582074	786.600814014074	1	9.01606666666667	2.1833	0	0.753987878014122	0.56259698652882	1.60091661385719	WT	QC	100 - 46	111499.215394633	64.13	135617.556123947	152559.25430122	111941.005969335	41497.7432067815	18469.8983677318	19204.6225309225	151237.926811897	266546.036616651	114213.772437034	49432.1373889548	66902.3371234104	20663.0819898521	110099.379727896	77132.8704856465	21709.0795775043	112316.148330226	135593.1076623	107628.933025828	41945.7666455358	19900.7059377586	19692.5058413372	128797.344158755	111600.366297929	119139.31990262	54609.0135739427	30370.0049719754	20818.7469907357	99446.9585987189	77132.8704856465	21817.3174321709	x
0.86_155.0691n	155.069078990898	178.058299670898	1	0.860333333333333	0.101166666666667	0	0.00379682224980216	0.0275521279441346	1.75672279676933	STZ	WT	100	34.0738951261898	11.09	28.1092638865878	37.050441020573	37.3284289182848	33.4424020519293	40.2658626547544	28.2469722250094	22.0527581712599	13.6019546006556	21.5073850015545	26.3696370041504	10.2486372221628	22.5973349060056	34.6147988235038	27.8207623254711	32.8192680734471	23.2796132180263	32.9300537109279	35.8905026912662	33.803457348186	43.3851381349452	28.9645716621313	18.780584630509	5.69501289559274	22.4349057674428	29.1312482357146	4.65232123085493	22.7675715705959	31.2657207879963	27.8207623254711	32.9828994773175		x	x
0.89_303.0250n	303.024955636469	326.014176316469	1	0.889166666666667	0.129333333333333	0	0.592661358643743	0.510245412919157	1.44043767385293	WT	QC	100	54.1708447403513	20.07	52.5287144806562	35.5158749886834	54.5638960483865	48.4219482930676	64.7273459000838	63.1075400157135	58.9582090434003	68.5086858436788	25.4341243791071	84.0177548476385	15.8209665924532	72.2853277358302	29.2048800345229	46.9931208838859	36.6236345962752	43.5033859614263	31.5661470890058	52.462043400153	48.9447277530815	69.741579040824	64.7107537985107	50.2100293307466	28.6839546811205	26.5309884805356	92.816676706196	7.18185424805031	72.8298881073852	26.3792266845794	46.9931208838859	36.8062339379307			x
0.89_256.0594n	256.059375973513	295.001142671381	1	0.889166666666667	0.1	0	0.54214912544692	0.492667597873253	1.51816369933909	WT	QC	100 - 3.85	24.3750976454979	5.49	24.2062405752436	23.0609915639942	20.8489070010445	21.7279607255289	23.695506055068	22.7517351816534	11.0726900803325	37.2032768233312	7.21647384803953	6.02396366948821	76.8098131665819	7.92436828521423	10.0484755383982	21.883134960013	16.2353249699627	20.0471958400533	20.4963738598391	20.0457874739115	21.962543016736	25.5311257625613	23.3297310188655	9.42973171546831	15.5766687573686	7.52768924452138	6.65483491453322	34.8674576713604	7.98406638817512	9.07625758943429	21.883134960013	16.3162715959259
2.24_348.0482n	348.048159187641	349.055435619641	1	2.2351	0.82745	12	0.0211172948660029	0.0924146910382792	2.72104500319805	WT	STZ	100 - 9.86 - 0.404	1802.95505494413	3.86	362.176445617306	75.8839582650228	784.566098645791	720.376859592016	1389.2440062772	643.331983267441	1060.57077187698	1505.36852596404	2332.72385209532	2480.27273656895	1683.64727956424	1755.14716359526	1222.10895666187	1262.77733904918	1319.67708862369	299.948358828186	67.4448873652399	754.343873849188	728.154287781909	1496.86456818936	659.675493127464	903.203988507802	630.283912840841	2433.32417211307	2740.02409551155	764.283856886768	1768.36953695205	1103.86651692901	1262.77733904918	1326.25677876741	x	x	x		HMDB0000175
11.38_912.7402n	912.740198979579	935.729419659579	1	11.3807666666667	0.828750000000001	0	0.593441889872908	0.510293600340712	1.37244496421714	WT	QC	100 - 48.1	531.551360159005	24.60	486.509949491797	241.474345164127	543.299421943353	506.468685862165	440.577939897879	405.187665242971	395.729226136966	373.903974865884	393.241004398222	401.189762370202	1170.55983462559	454.684358557164	215.806734289196	543.525377183443	402.575376298011	402.919247426275	214.619932638601	522.371016688298	511.936690257744	474.708190050961	415.481244257067	337.011187648939	156.550144526432	410.199793091118	443.205136096269	531.370196111345	458.109715970511	194.926832678103	543.525377183443	404.582550066782
11.38_854.7353n	854.735330579142	893.717173667285	1	11.3807666666667	0.694883333333333	0	0.866520972862797	0.594637441097187	1.22615752720174	WT	QC	100 - 61.6 - 47.8	596.419734290492	33.67	382.56561479977	229.126242161889	649.559287590491	654.831258012925	583.711646640519	626.7109162058	322.971071328138	283.72074029066	425.748531739153	534.265966888065	1395.28590982742	616.526185669514	173.743822024834	663.760345710358	621.736723567582	316.834321204139	203.64506475873	624.537652265991	661.901034086212	628.930035290951	642.632176620014	275.048839296174	118.791256267283	444.109229899621	590.218003488659	633.383553411892	621.170775923964	156.933624134752	663.760345710358	624.836599307878
2.33_136.0380n	136.038005145897	137.045281577897	1	2.33308333333333	1.09326666666667	0	0.741102555899408	0.557834168439226	1.06426440295051	STZ	QC	100 - 5.87 - 0.206	14564.5672928996	10.20	16423.5803538148	14469.3548734832	14768.3512885508	15624.736280051	14093.9563807802	12007.4245807179	12310.1939680521	12414.4717998054	14853.0621730812	14212.3578213581	14409.5261306849	15986.4049543418	9145.08955296028	15817.8732277438	16092.3443004732	13601.7293030008	12860.2148860173	14199.4604923665	15793.4261300733	15185.772863998	12312.4668716852	10483.6156021646	5197.82480294828	15493.6106917211	15700.7744795129	6541.13741087199	16106.8382828532	8260.27671002757	15817.8732277438	16172.5780486348			x
0.88_257.1030n	257.10296404962	296.066050020052	1	0.875	0.185666666666667	0	0.62068503359023	0.517602242606603	1.4506352296282	QC	STZ	100 - 5.68 - 3.14	9909.37840981377	9.23	6521.78709559454	6142.95957539362	8721.76593903715	6347.18143748872	7159.56773405675	6093.10697918322	11830.3820393206	1695.03520068227	12428.4991206195	13229.1167853741	508.100683091483	12324.8472164365	8854.06024920838	10416.7231591337	10457.3518210992	5401.23290628746	5459.79975378555	8385.79530343626	6415.70771950484	7714.19794955945	6247.89914960615	10074.9978472203	709.695599623888	12964.4866905806	14614.5616245433	230.649943413603	12417.6962577256	7997.4053006449	10416.7231591337	10509.4904353859	x		x
11.38_830.7364n	830.736377038851	853.725597718851	1	11.3807666666667	2.50103333333333	0	0.766361832593313	0.563289437693354	1.24323446228991	WT	QC	100 - 52.8 - 21 - 3.06	10099.8509792478	22.10	6946.35434143487	5335.52938850993	8921.93831957575	9147.34658232699	9325.93147529368	10350.8224918043	5592.2536532378	8626.25871488157	6431.93440007238	7737.45918835778	21304.8178676049	10906.3820513327	3639.03502612474	9658.72499757308	11073.7916480077	5752.85226238598	4742.16404717843	8578.25685541223	9246.10437864545	10048.3833852465	10613.7796800898	4762.47878810823	3611.73493547774	6709.31599343984	8547.77956534953	9671.22304520784	10988.5451077679	3286.94826870695	9658.72499757308	11129.0037285902	x
0.88_311.9649n	311.964891735875	334.954112415875	1	0.875	0.115333333333333	0	0.0487909681216862	0.157041820269806	2.74832013161052	WT	STZ	100	58.1817794206888	29.20	15.3083283091856	3.39551443095419	24.4733773032957	40.532253637649	31.2410294673352	12.0691524255348	16.8486526929302	35.840158846419	49.8069244110704	94.1295303352828	81.6581975667462	70.8072126716843	28.2946899766466	45.0257458495369	52.0472129128008	12.6780965695243	3.01789855957355	23.5306397676451	40.9698533298711	33.6611782178767	12.3757628798558	14.3486608501431	15.0059438369697	51.9548822717289	103.987427436971	37.0683592342971	71.3406376868158	25.557100045662	45.0257458495369	52.306711646819		x	x
1.17_187.1085n	187.108475272756	375.223142117791	1	1.17065	0.0858333333333334	0	0.0249758917933462	0.104928863503031	2.4029066246644	STZ	WT	100 - 3.98	78.9303785225472	10.09	80.3216180047204	71.916678166597	73.9802451845742	71.4053677170091	91.2224157961691	84.7359462662135	78.5197506889508	17.1758039259875	75.9379430585652	4.23356613236968	15.2779744639686	5.94221692111957	67.2095243834482	54.0030001569336	41.6567159278523	66.5209949196904	63.9188093178851	71.1304564869295	72.1762838179324	98.2891424493771	86.8886183069638	66.8690424811411	7.19135063470634	79.2128190651356	4.67693453288584	6.9353654951776	5.98698251817477	60.7068160176647	54.0030001569336	41.8644093746607		x	x
9.03_757.5625n	757.562519605783	758.569796037783	1	9.0304	2.10755	0	0.930984691162906	0.615181364615278	1.55199715196602	WT	STZ	100 - 42.5	32828.4398970474	79.02	56066.578584038	5695.82176365491	5242.98182563807	23638.9046388423	14679.4983000161	21590.519551816	88372.6676890396	31048.3323629415	2407.18299068429	11452.4991795096	52176.6482614958	11513.3088986135	43554.5366418671	10907.3249443279	13979.5101769549	46433.3847076391	5062.38823178595	5041.01722939508	23894.1181161609	15816.6749576069	22139.0153181635	75259.9902320082	12999.6502991621	2510.99441224909	12651.8843040995	23685.3469588009	11600.0442288394	39340.5141147468	10907.3249443279	14049.2096861138	x
1.17_386.1226n	386.122595852572	425.078983323384	1	1.17065	0.113833333333333	0	0.0966373622421443	0.239561355224805	1.62627824361259	STZ	WT	100 - 2.6	33.6544039013964	15.15	31.4519476702434	26.8061462831403	29.4838971865233	49.9730407118289	34.5617662035619	29.6496253530804	63.2597515014333	0	46.4231829760863	13.5300036844936	0.532710133548587	0.419096699010588	25.4650500984167	21.1750640868996	18.9489161700043	26.0479669503629	23.8250291378893	28.3481497075166	50.5125662815244	37.2391624584297	30.4028584534198	53.8733117894505	0	48.4252146608234	14.9469594860589	0.241821289062727	0.422253957354422	23.0012356937004	21.1750640868996	19.0433923096848			x
9.04_717.5676n	717.567648049031	756.553356918869	1	9.04473333333333	2.15358333333333	0	0.0607520281318824	0.178812823759224	2.64334613693517	QC	STZ	100 - 20.5	1895.60384187402	23.12	567.28500131423	655.799552748191	1029.6675731614	604.593001787977	743.324313373019	702.067491050355	1180.0172796938	1259.44752546936	770.997794974563	1110.58703610735	2191.66294145349	387.485654467987	3285.41341264275	1140.18195993464	1261.21615304469	469.815768504847	582.867947067325	990.003808800982	611.120388936671	800.907416072555	719.903145519306	1004.92710320626	527.319058874428	804.247604992904	1226.89541123064	994.895205320798	390.404771508453	2967.54052960371	1140.18195993464	1267.50436670152	x
0.88_125.0142n	125.014238129007	148.003458809007	1	0.875	0.171983333333333	0	0.479993853815522	0.474135531347004	1.21565922214322	WT	STZ	100	277.082544243517	16.14	201.760081693418	162.782423269103	225.213759716089	262.218663774064	270.082186207902	245.509745507778	170.325756738202	325.895699756436	251.06460423121	234.79694896815	440.349133581993	240.063122185109	230.182267522485	257.353789693366	314.701741182213	167.094260582941	144.679355867048	216.538313650836	265.049663688064	291.004642242137	251.746791155748	145.052934618679	136.449522676813	261.891937911578	259.386513523225	199.894442426146	241.87163391368	207.911493098703	257.353789693366	316.27079164351			x
11.53_442.3690n	442.368978426289	885.720578711132	1	11.5344166666667	1.40906666666667	0	0.762135868408446	0.56283979990915	1.26613935047766	WT	QC	100 - 36.1 - 60.4 - 22.7 - 7.75	905.4619884659	23.77	790.731730742126	399.207014698176	855.581008737609	825.453297448858	806.25326381007	890.384461684502	587.680074135411	618.434521066713	593.21182531254	678.601692768774	2013.58613625736	941.257681254603	307.337521674704	902.589447142923	935.481405365619	654.870541084515	354.811118941622	822.623222743027	834.365165812668	868.711283353571	913.004209508703	500.480496917967	258.932828108756	618.794493150034	749.669567393433	914.058067311348	948.348631087552	277.601761875079	902.589447142923	940.145559828541
11.40_986.7422n	986.742188321763	987.749464753763	1	11.3959333333333	0.459750000000001	0	0.404893246455609	0.441285607331595	1.37733207575654	WT	QC	100 - 46.4 - 10.2	223.969460267466	28.03	231.889516408027	129.36106623395	258.982321184302	198.520565654867	168.495480829834	134.63244362892	162.733646560243	239.037692155237	176.376276752997	186.987617374019	408.772180470149	169.909348292153	87.207511752422	254.93508238074	145.690654383418	192.046944846172	114.974794951064	249.006078337858	200.663859714135	181.548319816097	138.05270987894	138.587336682402	100.082876272149	183.982624957888	206.570257219318	185.560231332182	171.189357676281	78.7699425026194	254.93508238074	146.417043718311
11.41_811.6895n	811.689488617222	834.678709297222	1	11.4107666666667	0.719733333333334	0	0.555895392657392	0.496916362097325	1.27276875939037	QC	STZ	67.4 - 100 - 43.9	514.855199603981	23.95	556.434087633012	330.634282007508	490.498559576499	301.282104640607	313.971457905058	434.274905443263	507.427304414642	441.858116696572	391.738973006882	264.188678482465	810.295193791666	315.400856768588	399.951100014132	499.522658274304	645.091840523508	460.829226751917	293.86437422258	471.604093252352	304.534846455592	338.293884038585	445.307430459389	432.135579612434	185.001916745702	408.632985563284	291.856348751663	367.82973693171	317.776924127353	361.254718990393	499.522658274304	648.308160986656			x
9.12_771.5809n	771.580929225105	772.588205657105	1	9.1164	2.79335	0	0.670286367564459	0.537406685083668	1.833408485303	WT	QC	100 - 36.3 - 15.8	7828.4247647271	71.76	20025.1851631669	6736.09741597139	2201.16169826516	3096.47144141179	3800.30062588696	3259.50700854095	8076.35313175548	19604.7828838733	2797.34874339534	2413.16297387385	9771.85312250708	4307.04773295754	7778.35117206097	2120.25325182012	2911.0200992104	16584.5170154142	5986.9746108234	2116.3708772324	3129.90197705015	4094.69850483774	3342.31306562883	6877.98924374387	8208.34171388672	2917.98633130959	2665.88613313448	4435.88730493105	4339.49480883352	7025.77406781026	2120.25325182012	2925.53396053304	x
0.82_215.8727n	215.872698353813	238.861919033813	1	0.816333333333333	0.0730000000000001	0	0.268252913019457	0.369439761961258	1.44422006560811	STZ	WT	100	29.3817041576268	11.73	29.1198480546678	23.7587583967522	36.3380608132126	36.5206089395643	27.0308805956639	23.5220681458997	38.5356829671682	15.6738786656803	31.2062815807248	15.281161417031	1.47152434827085	19.8975114701133	27.6363316623763	30.8392056717768	24.3603571219603	24.1165618002475	21.1165418969123	34.9382844980428	36.9148975812615	29.1248817542375	24.1196338859366	32.8177840449252	6.56250838542743	32.5520739301986	16.8815105987045	0.667991638183452	20.0474090576124	24.9624397289175	30.8392056717768	24.4818138048373			x
0.82_216.9310n	216.931049559495	239.920584938904	1	0.816333333333333	0.0874833333333334	0	0.109425504921909	0.255498811102709	4.14999233595733	WT	STZ	100	20.9260049424507	63.08	0	0	9.51278068486604	6.28439311767545	9.50206426540157	4.95528278185052	4.85812035154195	3.17330233294148	14.5647091304856	41.7136451559848	22.6301149415199	38.6161377422308	6.77705175042222	13.3134689927091	3.55598565779704	0	0	9.14633941650759	6.35224151610605	10.2381606537591	5.08116912841929	4.13727569580107	1.32863240896608	15.1928222259025	46.0821873150642	10.2728354918687	38.9070518042626	6.12135314941156	13.3134689927091	3.57371520996213
8.99_815.6380n	815.637952872404	816.645229304404	1	8.9874	1.60225	0	0.704747101437415	0.547404287264088	1.40296155909235	WT	STZ	100 - 45 - 0.56	1447.79750887694	55.64	1183.64387902448	1490.31182992114	1636.3952245044	1319.49486028115	387.379375987926	174.523276248	1384.57723529856	2653.0357859298	1495.75174724979	1074.15203007886	1849.69741315623	229.570841548418	1448.07000253964	1647.6384223397	137.16471446898	980.273684958425	1324.57393902771	1573.35973977415	1333.74056568676	417.388493125469	178.956948069624	1179.13458910955	1110.80160586707	1560.25706977448	1186.64467873407	839.66154322205	231.300309847001	1307.96520331459	1647.6384223397	137.848594887635
0.90_215.0560n	215.05598532159	238.04520600159	1	0.903333333333333	0.142666666666667	6	0.000102734438595986	0.00207084899645935	3.85987771120841	WT	STZ	100	193.736038211731	9.39	55.1744250173199	39.3317829983614	84.4729705706176	38.3665130039228	17.7028190722138	66.1051310436039	234.929250082119	214.85216575585	172.727296491571	155.994825269533	240.454408025909	143.458283645403	122.39422518457	105.427684579809	126.270305111239	45.6945183307722	34.9576871693218	81.2189922120974	38.7807306398886	19.0742033123994	67.7844970460868	200.070604732759	89.9566195116268	180.176279913782	172.331685024654	109.15316088001	144.539024352979	110.552243570617	105.427684579809	126.899867819531	x	x	x		HMDB0059660
5.63_362.2456n	362.245595169521	363.252871601521	1	5.63491666666667	0.169483333333334	0	0.694501347131181	0.545211641856515	1.86644433725668	QC	STZ	100 - 3.65	86.8659180896265	12.59	23.0689317736891	59.4161039967419	35.5894023496994	42.5488535618749	62.244783257191	56.3770641383595	160.470585268428	0.546699212888066	124.086982541343	128.319404707204	34.1389192911651	56.0285072090244	74.7157087800066	95.9124882563388	89.9695572325342	19.1052960764569	52.8084266208966	34.2184650634135	43.008225137646	67.0666997239682	57.8092937299068	136.660066914834	0.228897916425767	129.438318981137	141.757902522372	15.4972037329284	56.450597080636	67.4867562022846	95.9124882563388	90.4181304585613			x
2.02_307.0838n	307.083761201271	308.091037633271	1	2.02126666666667	0.959116666666667	0	0.584838778104741	0.507560666807272	1.18301737014589	WT	QC	100 - 12.9 - 6.03 - 0.634 - 0.051	48405.3105395183	10.20	47096.4208144253	37927.8809885576	48404.9885394359	48688.4393753293	45520.2446597256	51961.4174649864	53762.9345948009	69598.1658000384	34414.4918373795	35531.0737255646	56109.2485877522	41015.9486915745	50560.1252579801	40057.9750581023	32132.3641176283	39004.4529425175	33709.9133962094	46540.3828071198	49214.0959617083	49046.5613373742	53281.469880796	45785.6262378129	29140.1098869803	35898.6404600203	39252.1341351035	25470.5325979944	41324.941691382	45668.2925526277	40057.9750581023	32292.5707327934	x		x
0.83_204.9559n	204.955944294287	243.918773628252	1	0.831	0.0586666666666666	0	0.00482655649644537	0.0329646887867277	2.88962346532884	QC	WT	100	10.9281491515699	19.11	15.0714289067617	6.6216185562985	9.91547419691668	7.37473325924976	4.45975313185013	9.19385649277416	1.84410025320149	7.7575723919245	4.82471067161435	2.47569782091816	1.66080316970041	4.12827102694256	13.1905647805313	9.07421880961063	10.5196638645676	12.4819005224752	5.88522696912324	9.5335207953341	7.45435333252074	4.80523681640847	9.42742156982526	1.57047388827441	3.24802398681547	5.03277963662343	2.7349700629718	0.753913879394574	4.15937129133546	11.91434096055	9.07421880961063	10.5721131563237		x	x
0.83_346.8941n	346.894078739765	385.858235925659	1	0.831	0.0586500000000001	0	0.00191568824412869	0.0171430284367916	2.98975918498721	QC	WT	100	24.6296951401225	8.76	22.3432153508958	18.6734357836709	19.8202217975162	14.1320675282921	20.404947387232	25.5428665023848	10.9733360100933	13.1329622116015	8.76871176108905	2.65075458512379	3.34332079839965	10.5590329860967	23.2564134345231	23.5161240116708	27.1165479741736	18.5042701052055	16.5967590772374	19.0567281929404	14.2846420299748	21.9856573947466	26.1917695592711	9.3451197358682	5.49865010935987	9.14686848483353	2.92835998535156	1.51768493652185	10.6385792938507	21.0062907683369	23.5161240116708	27.2517465655378		x	x
11.51_873.7777n	873.77773426438	896.76893834852	1	11.5056	2.21071666666667	0	0.598988136765301	0.511697101688217	1.4044733955059	WT	QC	100 - 56.5 - 10.2	4359.74467889783	22.85	2809.97896902182	2046.74123791024	3061.10744017776	3909.6680091449	3668.84100301567	3918.4613786634	2250.01332133349	3754.53363996329	2558.83526070028	3433.88613537278	9926.02505360404	4235.17466241313	1592.48735378491	3542.81793345367	4177.24849878901	2327.17668500842	1819.12271595716	2943.19069951908	3951.87808541618	3953.05509969477	4018.00782411298	1916.15784623924	1571.98859460222	2669.1867906801	3793.50650170036	4505.87293645415	4267.08028365058	1438.40977426239	3542.81793345367	4198.07556399481	x
0.90_169.0350n	169.034962156607	170.042238588607	1	0.903333333333333	0.155833333333333	0	0.105396732218499	0.25038910877583	1.85646197260097	QC	WT	100 - 1.02	229.193478867114	18.36	231.03258567975	261.552629270534	221.978306838468	169.16922830872	167.986521145829	186.001944635359	233.81561062859	45.2950488421712	150.083560882175	151.318720268489	13.8367596948022	146.393117742167	169.490666378075	267.037275913053	251.052494310215	191.337249423716	232.465306562224	213.427493464272	170.995635567076	180.999932553541	190.727225975627	199.122206358168	18.9646190445479	156.556017637221	167.165865884244	6.28113274954827	147.495967975925	153.09197312307	267.037275913053	252.304200228738			x
0.90_117.0786n	117.078637247335	140.067857927335	1	0.903333333333333	0.0846666666666667	0	0.228299388577181	0.346985569260017	1.76220688286291	STZ	WT	100	102.106685851693	48.86	23.861537646431	80.8101116164267	87.5403019041001	114.054118944959	165.394014169333	140.98003082891	50.7823397737128	0.703498867848917	63.9802063749421	165.055794642696	0	67.1332064468815	27.4021747812215	92.3710983594344	153.209975223191	19.7617187500002	71.8232021701817	84.1681670546913	115.285485150084	178.20659184567	144.561554185197	43.247290087206	0.294548485277357	66.7393967653261	182.341581938452	0	67.6389533943119	24.7509381771072	92.3710983594344	153.973854639289
9.00_787.6090n	787.609020317845	788.616296749845	1	9.00173333333333	1.95888333333333	0	0.351129401317917	0.411211432145991	1.46952038682982	WT	QC	100 - 41.1 - 14.7 - 1.94	150255.103373543	22.66	144230.1413884	122324.825309616	81357.2737955898	97416.9031182086	87260.6440614341	126801.788558398	127168.09014822	245370.533284089	88376.6046269191	88832.4377603359	233900.128652341	117882.825769355	114090.744375622	75396.4179503925	117255.986091994	119448.94464153	108721.055854337	78223.3150103031	98468.6484073518	94020.4641537116	130023.121144798	108298.973796455	102734.378424113	92187.9064659963	98135.5865980526	106177.876222976	118770.894170117	103052.147618455	75396.4179503925	117840.604907182	x		x
0.85_154.0353n	154.035347803759	192.998579989147	1	0.845666666666667	0.0728333333333333	0	0.0633283671932794	0.182889097897695	1.75300615133498	STZ	WT	100	17.8400758938371	19.01	17.6298352489146	31.3048689515496	15.6114910426554	14.378419806495	10.7939519080263	17.3218884053818	10.2615106169728	8.59729075708715	14.4856502848453	3.20444028661676	16.9914171023103	7.52077466913422	19.9190669532367	17.2269965510857	13.5253611280387	14.6007290460596	27.8234479156584	15.0101217093186	14.5336540093155	11.6301269531197	17.7619418479445	8.73891451954893	3.59960631881626	15.1103539131859	3.5400314927075	7.71317481669116	7.57743230598098	17.991841838885	17.2269965510857	13.5927963256879		x	x
0.85_243.0042n	243.004203858703	244.011480290703	1	0.845666666666667	0.129983333333333	0	0.680675940653306	0.541170672736514	1.04834636168219	QC	WT	100	92.9645081711885	10.38	68.3282044467967	45.4985860374289	105.147387718418	97.3720010705417	129.00981288231	104.54221281528	69.2110869910839	24.938541110806	103.810964706107	157.866330434563	17.313129760879	158.923651717297	92.85265177908	102.667902872153	83.3729698623325	56.5882542432078	40.4386787501898	101.097011346195	98.4232615822429	139.003815729789	107.19805261553	58.9415920907145	10.4415370726546	108.287883935705	174.399187187399	7.85921478271291	160.120900530283	83.8688995349159	102.667902872153	83.7886536025331			x
2.36_404.1196n	404.119554418058	405.126830850058	1	2.36108333333333	0.359483333333333	0	0.118393677638123	0.267791565960602	3.62318571461034	STZ	WT	100	56.9981852851181	82.25	62.6210962661723	148.816409971505	34.4406360342175	42.0217722842595	27.2897101074227	26.7994870471311	7.81283435987123	0	33.8153912183907	24.4834186721428	0	28.277420690885	0.00908116028271585	32.478218041122	26.2553799657096	51.8617245277938	132.266505834789	33.1139503079788	42.4754533152382	29.4037620111276	27.4803138864463	6.65357121137503	0	35.2737032149178	27.0474920411253	0	28.4904481917677	0.00820253277443995	32.478218041122	26.3862849168293		x
11.42_944.7328n	944.732761647683	967.721982327683	1	11.4222666666667	0.403166666666667	0	0.753251940236729	0.562563278001827	1.2442164800299	STZ	QC	100 - 59.3	194.806341786477	28.12	207.238833924351	325.678719519043	215.254292855349	161.126442982877	142.71038017702	116.82938126022	191.65751335595	157.860479240435	141.522950452117	128.596696157364	342.321154631455	142.76159222052	134.936245885275	207.22778533899	127.54444373934	171.631669793233	289.459920876873	206.962494830508	162.866017655642	153.765724836383	119.797370096822	163.219499425032	66.0947261899698	147.626224996402	142.064233855904	155.395097020187	143.837084414282	121.880788894395	207.22778533899	128.180359090597			x
0.89_560.9457n	560.945689049168	599.913131407101	1	0.889166666666667	0.0718333333333333	0	0.325432442273973	0.401374615590252	1.28133002190179	STZ	WT	100	31.7687122714895	12.53	26.8936712304663	26.4558595660589	30.9287202799547	24.2080668929852	42.8988919459007	39.2270637135712	13.7487023613236	63.3712308980472	28.1287186528825	13.6681915418323	26.1729825031205	3.67143801912971	24.8178187059288	29.0182146312299	31.9438222788202	22.2728801004548	23.5136978800154	29.7373168550738	24.4694252353158	46.2221402995133	40.2236065860806	11.7086790800175	26.5329496950806	29.3417889850727	15.0996193339993	11.8811037540429	3.69909673929413	22.4166257381165	29.0182146312299	32.1030888557826			x
11.42_980.7711n	980.771074944421	1003.76029562442	1	11.4167166666667	0.419516666666667	0	0.740751451185295	0.557834168439226	1.230263299969	WT	QC	100 - 55.8 - 56.9	186.494679300189	37.25	96.5738665761531	75.9200929943173	207.587924166171	212.47341133231	203.41708627778	180.080940887095	49.7450338824534	63.8306717521677	118.417763977462	156.414892599149	536.161166756647	194.398546833254	17.404105205761	228.648152085841	208.715464312924	79.9808301609363	67.4770035437176	199.5914418812	214.767344954545	219.175197184743	184.655802248787	42.3638989518553	26.7253133417621	123.524611468741	172.795744717733	243.387869546962	195.863045206702	15.7202096335384	228.648152085841	209.756084852009
11.42_816.6474n	816.647431066105	839.649037419397	1	11.4167166666667	0.309133333333333	0	0.355355447336622	0.414458014516122	1.39107268966716	WT	STZ	100 - 24.4	134.239324857299	36.49	153.129577520298	77.4842356719166	115.261555719142	105.849230151924	67.6124043595332	59.6664915969238	151.175245221655	151.919919718066	99.8592710384751	90.3636961015102	229.558457431917	82.5593596321686	106.439299447342	137.326961839669	58.11604291795	126.819305951773	68.8671975863823	110.821572072942	106.992013648508	72.8501343166372	61.1822873588172	128.743963221043	63.6074687273327	104.165770761615	99.8272089303106	104.206994752756	83.1813192602822	96.1410012624669	137.326961839669	58.4057998274817
0.85_351.9521n	351.952131879414	390.915433997995	1	0.845666666666667	0.087	0	0.200098028691655	0.338667903495469	1.35220802915508	QC	WT	100	43.9912733104417	14.89	44.1694795326794	49.1255233213082	39.8406695172891	42.5507098799662	29.8858803846817	49.6871712422992	52.2875110854313	60.7157445137678	26.1403637755444	17.0349792205001	12.6606724647457	26.3582386216953	39.5130120457409	51.5079038143144	40.9529040712698	36.5804100637771	43.6622635787211	38.3059694170975	43.0101014971648	32.2010498046729	50.9494476318403	44.5291250841536	25.4211220462945	27.2676849365288	18.8190003633543	5.74725341797264	26.556807994858	35.6900182610918	51.5079038143144	41.1570884293961			x
11.41_956.7685n	956.768522459766	995.750229224032	1	11.4107666666667	1.29176666666667	0	0.809838274057885	0.577332028872629	1.79272882429789	WT	QC	100 - 70.9 - 62.7 - 13.7 - 6.21	1479.61990754197	48.40	361.483072248892	393.120735370307	1017.06771112882	1441.57069213999	1230.0606706476	1121.87101346035	235.557009123128	309.119848181352	583.287715843634	949.432015926704	5518.22829046224	1282.09456571479	106.020283482242	1176.24420707076	1193.77073711975	299.374118823272	349.401696013158	977.889305316795	1457.13436883156	1325.34977750212	1150.37155508901	200.605217306192	129.42562840135	608.442399636825	1048.86311990349	2504.97408347176	1291.75320481823	95.7625262570994	1176.24420707076	1199.72267916724
0.85_383.9006n	383.900582245876	406.889802925876	1	0.845666666666667	0.087	0	0.215460815304407	0.338667903495469	2.00556992846296	WT	STZ	100	32.4346837553968	54.87	5.55087192399334	1.79225868892853	17.7684255994538	44.6242399765565	21.4252254144098	5.87279395726811	17.313254129372	19.1847383643917	47.8948084931686	46.5329826274365	12.5933967501969	51.0889221678148	36.0222120108422	25.8488148238246	5.01957467720816	4.59713751077715	1.59294122457334	17.0839691162138	45.1060181143812	23.084973297269	6.02198919152183	14.744325035493	8.03247294903614	49.9603050401661	51.4062392233421	5.7167139200539	51.4737997537576	32.53696283603	25.8488148238246	5.0446014404323
0.85_409.9104n	409.910408724929	448.874320879338	1	0.845666666666667	0.0728333333333333	0	0.0402561838035235	0.137171088082499	2.18307371932718	STZ	WT	100	16.7184568175082	29.98	24.3979542898539	20.5640889741851	17.4920696719568	13.1161907928682	11.4980459919692	13.242391184216	7.13200274299322	24.5784287988182	3.56058899707119	8.02051031229804	1.45197803944843	1.20580560891285	14.9219162826992	11.5688714606774	8.02515763262341	20.2059698706621	18.277152330257	16.8182586792358	13.2577975514116	12.3887650916784	13.5788071506511	6.07376093546281	10.2907613701292	3.71414184570148	8.86047376563767	0.659118682145674	1.21488952636858	13.4781793907159	11.5688714606774	8.06516973181979		x	x
9.00_759.5782n	759.578202395009	760.58547882701	1	9.00173333333333	2.54968333333333	0	0.823860031677271	0.581089930220586	1.68204197786055	WT	STZ	100 - 38 - 13.7 - 3.53 - 0.274	502814.976274361	78.47	460231.540772353	667107.037505796	340063.576384201	155153.751930581	91951.5989119712	79080.2273550518	504198.061963567	1625556.05623252	454276.718825925	128401.319550783	215556.807022222	88900.894051146	635146.709616479	222929.991509621	98652.9118509359	381155.91725007	592917.924075606	326964.00724865	156828.843444092	99074.8131917624	81089.2188386492	429385.490001246	680605.322878149	473867.714669455	141848.396056361	97851.0106296018	89570.62752836	573694.499382715	222929.991509621	99144.7788366939	x
0.85_750.9564n	750.956407046002	789.923308557635	1	0.845666666666667	0.0581666666666666	0	0.571269759428873	0.501765136374359	14.5173718725841	WT	QC	100 - 4.3 - 12	38.240373235472	102.17	0	0	2.41655151273076	6.32312182888225	12.8631195259481	9.70370823821333	0	68.8207720096572	18.7928295664038	2.39895332124154	139.42968451553	0	5.90083846055644	0	2.00149542696114	0	0	2.32346367325314	6.39138835536109	13.8595867736532	9.95022583005533	0	28.8146222794153	19.6032832627215	2.65018834715017	63.29345721012	0	5.32991593172439	0	2.01147454976854
0.85_162.9706n	162.970563835121	201.933781513791	1	0.845666666666667	0.143983333333333	0	0.32275308763584	0.399733235360149	1.33584319819396	WT	STZ	100 - 0.15	728.199795470779	8.54	470.570381617579	350.571899251993	661.43014860274	669.508925417812	634.880022603757	483.780861364525	652.601965267019	424.741618683556	825.213825022182	1026.30718646308	443.183700101372	997.150477287468	613.889907305755	716.354658419846	712.678481207502	389.718369008704	311.584724875472	635.951236535514	676.737166470528	684.062271705207	496.071059090502	555.769321168479	177.835396949583	860.801738613298	1133.78919134337	201.18118072242	1004.66249461403	554.494351801864	716.354658419846	716.231777403115			x
1.45_658.1048n	658.10481945044	697.065197562716	1	1.45313333333333	0.365816666666667	0	0.0518328522075776	0.163406366020549	2.53834652419762	STZ	WT	100 - 8.57 - 0.871	233.013640987115	31.18	391.137709240432	148.033781230889	303.366419532624	190.729661405674	253.366381147019	111.44789336605	198.750958974751	20.0530816794429	173.865235582806	91.8878357370002	11.8924831151962	54.3348752717304	93.5611406054557	163.935706335087	105.26583388718	323.933583705361	131.570913400413	291.680459429733	192.788842271236	272.993913952981	114.279168339907	169.26042431666	8.39604028345293	181.363293410732	101.510967036665	5.39853743332472	54.7442061939683	84.5088400973275	163.935706335087	105.790671800689		x
1.17_443.7237n	443.723650694347	444.730927126347	1	1.17065	0.142833333333333	0	0.162361831216507	0.313350921788013	1.74584158649686	QC	WT	100 - 4.82	101.906056809573	6.43	115.234005759132	89.8326562711378	57.7472221698634	45.1656480077141	51.4250912909388	47.0368831025546	105.734319234053	31.783515306254	127.303762766233	17.5891288948357	27.9497415369739	39.8639429908744	98.65973580737	109.44505946869	97.6133751526594	95.434839363275	79.8423477432102	55.5227448022976	45.6532713667278	55.4088387075972	48.2318303191797	90.0455315069076	13.3074646145093	132.793825064967	19.4311844340062	12.6876552590014	40.1642573739826	89.1141320363876	109.44505946869	98.1000591815966			x
0.99_269.0938n	269.093849930642	292.103726503767	1	0.987666666666667	0.1265	0	0.413758277476002	0.446776714419649	1.15039367867032	STZ	WT	100 - 12.5	98.8685663623447	10.45	78.9654065037397	108.994088620677	101.725137284213	98.4608528633956	102.482947630545	102.582965271499	57.2667852479526	231.041884632004	72.1606262147152	46.2660674328339	51.9987705114773	56.9253390378617	69.765717252915	79.2452270751017	122.630345174465	65.3978036717071	96.8728331859681	97.8065892207988	99.5238689812293	110.421993874818	105.189031420845	48.7695778693117	96.7351054338836	75.2726028352488	51.1113708187967	23.6046001809641	57.3541851778508	63.0156901193032	79.2452270751017	123.241759648825
1.37_321.0699n	321.069945287419	322.077221719419	1	1.36915	1.8444	0	0.157779115614902	0.310512535061612	1.68471272685469	QC	WT	100 - 10.7 - 2.82 - 0.0487	13493.3731340183	23.90	14955.3084288274	6590.58229001155	18769.3985608278	14469.8482542226	15139.6091107585	9357.78956338968	13752.5699808887	1485.22471439396	10617.2013645398	12554.6218847167	1192.35719608317	8453.83729172066	16080.4681075418	14518.6616198915	9880.98967462167	12385.7315219667	5857.64225251357	18046.3836566897	14626.0695489761	16312.4291713586	9595.51927367163	11711.9728247726	621.849884789278	11075.0754733874	13869.4289410072	541.265007029856	8517.5241410557	14524.6381050552	14518.6616198915	9930.25464325134	x		x
3.72_451.2137n	451.213717535388	452.220993967388	1	3.71618333333333	0.228333333333333	0	0.255546953217444	0.363480076537224	2.9381025988564	QC	STZ	100 - 1.45	111.110454624863	6.02	37.8004023724011	15.654018109656	48.5652408980839	42.2707271312454	55.6122047126653	26.9998736975123	162.652369895521	31.0409386839716	277.959460525793	95.4013305361332	5.37211006519996	74.4215383872475	116.943905523378	112.575240343335	103.812218007874	31.305648922921	13.9131314754547	46.6944620940335	42.7270959615602	59.9203152341491	27.6857912540333	138.518119794952	12.9965546339937	289.946653375791	105.392419373393	2.4386443942783	74.9821918679091	105.629257491714	112.575240343335	104.329808434739			x
1.27_572.1594n	572.159390437538	595.148611117539	1	1.27131666666667	0.198166666666667	0	0.233114757331003	0.349915945871984	1.93312190447892	QC	WT	100 - 10.5 - 0.549	935.35815441286	38.75	432.239177530394	223.24249517	652.864871646992	857.648903729498	782.095213277331	545.597931060559	781.102717223091	0	525.147640178254	1050.53266210405	0.430987464121444	545.939132764805	549.326235738793	988.297824642946	1268.45040285684	357.973119153311	198.41565050272	627.715902112395	866.908366567705	842.68178118146	559.458558851218	665.203217303078	0	547.794993233372	1160.55172677055	0.195644756088008	550.051956574242	496.177394983676	988.297824642946	1274.77468527822
3.01_339.0976n	339.097600572116	679.2097382298	1	3.01321666666667	0.106483333333334	0	0.991384149625103	0.629455691125087	1.78579765396319	WT	STZ	100	120.262933667748	22.78	63.2357352490691	52.4814979112348	61.6469139639928	83.1337409976492	50.4996280477905	93.0670767056665	69.1980769000011	436.34487196728	50.4837681923188	78.1873771434076	10.2580856341738	77.1054221693055	53.1021876387783	82.006690457091	81.014607653772	52.3707580566791	46.6450195312731	59.2722167969186	84.0312805176341	54.4116826057383	95.4313967229261	58.9305124282645	182.693572044393	52.6609154064168	86.3757014215081	4.65661029357065	77.6862946459286	47.9644033296674	82.006690457091	81.4185329928358			x
1.40_351.1658n	351.165833605021	703.338451246302	1	1.39715	0.168316666666667	0	0.207348321406635	0.338667903495469	Infinity	WT	STZ	100 - 8.57	53.4706396327455	156.44	0	0	0	0	0	0	0	178.824715408331	0	0	141.999122388142	0	0	0	0	0	0	0	0	0	0	0	74.8722584511541	0	0	64.4598415895246	0	0	0	0
0.72_128.9602n	128.960161230921	151.949381910921	1	0.716516666666667	0.0848333333333333	0	0.109959748225329	0.255749046588164	4.35895582829355	WT	QC	100	14.4487033367303	9.99	5.82259631858299	3.23882228362075	2.90184370220553	3.15758487603521	5.7241100497716	5.17050311867375	3.1073171711877	19.664811967493	2.96663410987783	37.0414874788013	19.0812942322563	4.83067506076586	3.37354748820439	3.61255711833305	2.95804525816999	4.82217502273304	2.87863217877917	2.79006195068193	3.19167521264147	6.16753966848506	5.30185702443191	2.64625552296575	8.23347533735201	3.09457224561611	40.9207288896407	8.66186482598337	4.86706687482204	3.04714738829062	3.61255711833305	2.97279357910217			x
1.10_213.0444n	213.044410463663	427.095102068533	1	1.10015	0.198483333333333	1	0.00191061333486586	0.0171430284367916	2.03564403927597	STZ	WT	100 - 14.7 - 8.84 - 1.15 - 0.126	7651.87405217871	6.63	7544.14056893148	8308.28380686737	7713.24870820485	7346.32033700884	6801.33977332626	8197.91111873342	5042.08652561593	2812.70507333804	6358.68220290678	1936.84882028425	2489.74525423784	3913.60232688209	4749.5464003809	4493.37088132244	4158.55871572206	6247.92862651034	7384.31782374351	7416.12710586461	7425.63365492053	7328.21914430327	8406.17472863529	4293.94509173404	1177.6536633483	6632.90474490592	2139.68905866512	1130.2082857087	3943.08538802327	4290.01457963438	4493.37088132244	4179.29259678266	x	x	x		HMDB0032357
1.37_324.0367n	324.036662229477	325.043938661477	1	1.36915	0.535466666666667	0	0.0558499183385686	0.171202116087478	4.31232518118103	WT	STZ	100 - 4.31 - 0.0396	271.805990262862	17.43	63.9611500921111	19.0365666396973	74.5122845178598	65.9077097803919	63.0045841646252	91.7578913770823	110.966871763559	764.463622318319	76.6127670833478	108.092458898149	486.554663686629	84.1455578271713	86.1102381632145	74.6621051173895	60.4488905696711	52.971534264721	16.9195060746728	71.6420011641766	66.6192713375852	67.8853601263723	94.0889522312928	94.50168138398	320.073865494635	79.9167453399714	119.412650696525	220.869228051677	84.7794670542627	77.7788331842284	74.6621051173895	60.7502786690092		x	x
0.99_186.0293n	186.02929601819	187.03657245019	1	0.987666666666667	0.1405	0	5.87494418746726E-06	0.00023799743804893	2.46763515681166	WT	STZ	100 - 0.411 - 0.203	146.755418634745	13.15	57.6355257530648	55.3497433036422	62.9448083196043	65.8631670248221	40.590186098547	74.449105857183	167.812554340019	173.537698609788	117.566972148276	119.6570442357	144.770722041037	157.187520433652	94.4660992728775	93.7916922495769	117.312291992451	47.7327600097397	49.1942867525635	60.5201150399715	66.5742476836104	43.7345859421358	76.3404461407283	142.912639515176	72.6586332972025	122.637128656947	132.18835959833	65.7179963694315	158.371690129112	85.3262414973632	93.7916922495769	117.89719153948		x	x
1.09_137.5921n	137.592052778546	276.192016077068	1	1.08616666666667	0.154816666666667	0	0.0762659905878886	0.207369881181611	1.39474279447947	STZ	WT	100 - 8.7	193.309870230905	5.13	180.630350189514	192.987375863034	178.649087523202	194.052807468877	202.751344942043	210.788255398758	193.184068813402	98.9876279481686	178.265650785069	147.917099375668	62.0853394241282	151.153842225274	183.427214016119	179.927571836907	166.288487790887	149.594977115531	171.525209353701	171.767356471919	196.147866124691	218.457882866638	216.143219896232	164.51954560244	41.4452065324337	185.953479544158	163.40800366502	28.1833512560172	152.29255730152	165.680121025401	179.927571836907	167.117574492144		x	x
12.26_185.9495n	185.949540758891	208.943948661279	1	12.2560666666667	0.47175	0	0.476181881258075	0.473234864115437	2.02588387392938	WT	QC	100 - 4.37	193.437725682427	4.34	129.561090416597	142.43836786285	105.561567020675	94.2909385863502	88.89879064809	87.5862120355568	95.419949654169	454.532879694824	86.645244257569	73.3840309834112	357.587408389669	93.0568411149172	90.7906461888003	98.6217565300897	97.0369760017729	107.300286666106	126.597767125526	101.495236071776	95.3089349226405	95.7855130378428	89.8112935754717	81.2616012020889	190.308723071916	90.3818799902975	81.0693155457034	162.325141955466	93.7578833535091	82.0063987190741	98.6217565300897	97.5207862005553			x
0.73_398.7726n	398.77262769923	399.77990413123	1	0.730683333333333	0.113333333333333	0	0.000735035948613239	0.00894401061905352	1.72204668080174	WT	STZ	100 - 5.98	76.0093491309744	8.85	43.249040000071	45.3785494214631	39.7873359716958	39.8520666346576	41.2873352606224	55.2794312095576	105.610219823768	60.4014270731148	71.9162041633404	81.5146429666882	55.2569670581058	81.3566337008288	67.2316864445443	63.0759468616228	56.317833349203	35.8181177321047	40.3319914314387	38.2546903298945	40.2823228017497	44.4857411565823	56.6837760152383	89.939845884304	25.2895202338798	75.0176399148527	90.0514215927392	25.0836433590559	81.9695326121889	60.7268338377263	63.0759468616228	56.5986246853548		x	x
4.55_408.2879n	408.287867588792	431.277088268792	1	4.5483	0.177983333333334	0	0.000307784879992501	0.00490141454316833	300.067563433685	STZ	WT	100 - 10.5	48.1628376777638	17.97	21.6185579642047	2.87736549647948	96.1423282180974	152.740686779781	13.1509182758149	2.4471693322055	0.963039865954877	0	0	0	0	0	23.1292676374891	22.4760401099013	16.3947637014598	17.9041212096024	2.55737307667746	92.4388352161803	154.389726039284	14.1696804285463	2.50933837890346	0.820144653320085	0	0	0	0	0	20.8914466807054	22.4760401099013	16.4765052623804		x	x
6.62_521.3483n	521.348307252201	522.355583684201	1	6.62186666666667	0.767633333333333	3	0.036949480119769	0.13143561011128	1.71231097484428	STZ	WT	100 - 24.5 - 4.15 - 0.435	48223.3277464313	17.59	35467.3891294547	55109.4296442155	39825.4690133939	54629.5845730282	54044.7668593765	50263.3272591188	29948.9613173972	10281.0389803774	37108.0490078572	38873.3084434461	19000.0058416078	33764.9326132798	32460.5265033007	37702.8979522528	49487.9099198258	29373.4871221903	48980.6984255582	38291.3544509237	55219.3837391217	58231.4526766534	51540.2405885086	25505.1544232794	4304.57616514315	38708.3591354669	42944.3908473709	8624.96433888074	34019.300198312	29319.8803049066	37702.8979522528	49734.6483954271	x	x	x		HMDB0002815
0.73_414.0864n	414.086379007833	415.093655439833	1	0.730683333333333	0.0991666666666666	0	0.547564251986981	0.493771895915861	1.64122932157541	WT	STZ	100 - 1.11	35.8521092934761	6.33	23.9717039041327	23.6994824573231	20.1884608229497	15.4910698540172	19.3711562406557	28.3461334479588	63.4874265243622	18.3715566868882	41.6297817620835	45.022032594249	4.98971291520711	41.6121452780666	32.5978262402455	36.8496265538733	33.8777372737624	19.852956566804	21.0638580471281	19.4107823044135	15.6583165968436	20.8717815520394	29.0662520236704	54.067204544414	7.69200128332281	43.4250947236983	49.737052025899	2.26505698543891	41.9256297154152	29.4438959105287	36.8496265538733	34.046646028755			x
4.36_227.1887n	227.188654278227	228.195930710227	1	4.35548333333333	0.50265	0	0.149642984116075	0.299522033988522	1.58817756642831	WT	STZ	100 - 8.65 - 0.0605	1182.342697084	24.29	709.26991459206	774.283237623247	610.100515483187	666.215678647532	615.309339493823	1091.61163563406	706.816114257807	1833.83183998083	969.356663783506	968.529878586785	1921.1320395707	694.389646324362	1028.19470606856	652.273117995461	738.749770424124	587.40525349595	688.175036519722	586.598869211085	673.408364712707	662.975506536413	1119.34345372228	601.939210911317	767.808471918883	1011.16083640358	1069.96104316405	872.088959851412	699.62081972636	928.714009275339	652.273117995461	742.433053725046	x		x
0.99_188.0807n	188.08071994447	189.08799637647	1	0.987666666666667	0.0705	0	0.656782241700751	0.532138356880004	1.71685255358662	QC	WT	100	4.21362213833833	58.17	1.31964895014269	16.1558845358839	2.28529749577111	0	3.3390226765556	0	3.01979982005207	0.341059205622971	1.82844233459491	0	5.09662890799913	4.4396981948245	5.0264149290492	6.15525037919403	1.45920110677176	1.09291076660156	14.3591852312579	2.19726568460374	0	3.59768673777499	0	2.57172393798774	0.14279834268009	1.90729516744481	0	2.31359100341631	4.47314459085388	4.540095308298	6.15525037919403	1.46647644042929
1.30_268.5601n	268.560099347164	538.127146402788	1	1.29948333333333	0.24015	0	0.20313018417912	0.338667903495469	1.8830819117611	QC	WT	100 - 7.33 - 0.871	682.677107241331	2.14	416.615240326443	262.499296967609	847.419291457869	586.77376754831	726.1294818474	386.042025602889	407.600832909284	1.76180593048262	477.193819476566	749.041714703936	7.20445759807691	532.38827205315	669.980363908483	679.399384386113	698.651573429396	345.033640676813	233.306695146337	814.77590249724	593.108772317071	782.380552576735	395.849219735815	347.121293330785	0.737651888144568	497.773131042619	827.486556849883	3.27043003999063	536.39901066805	605.157900764088	679.399384386113	702.134933799306			x
6.24_631.3950n	631.394960351581	632.402236783581	1	6.23855	0.169	0	0.291098254423032	0.384065777625034	1.51455269498061	QC	WT	100 - 10.5	51.7328772090545	7.50	38.2479009755499	35.3220243973632	37.7245926216366	38.800211762967	33.4434524190397	41.5026673944264	62.0941753996717	1.74479548186321	48.4856921226695	61.5037138169143	3.46591004482107	27.6489047991745	56.2886105536443	48.1096911269517	50.8003299465675	31.6762596382689	31.3938546625669	36.2714057957729	39.2191117549934	36.0342162627971	42.5570207787133	52.8806830918321	0.73052977025111	50.5766709324594	67.944809188571	1.57333375513429	27.8571973855422	50.8425309674056	48.1096911269517	51.0536119298108			x
0.72_598.1583n	598.158290639191	599.165567071191	1	0.716516666666667	0.127483333333333	0	0.0450571957156686	0.148619692455459	1.72100855379525	WT	STZ	100 - 19.1	154.528977836288	2.94	85.5963300510442	77.8800708069712	86.0587085365246	71.5999493071579	100.245043821805	117.358571943327	214.472364241745	109.543498989857	162.230128954494	207.174986832793	63.7122058292506	170.040682169591	144.243548706218	139.653037669763	148.102723770105	70.8894215270293	69.2190118131221	82.7436460585697	72.3729661756506	108.0107263774	120.340004590235	182.649097961669	45.8648523459651	169.226414809197	228.871787985063	28.9218596988712	171.321680955405	130.287584287681	139.653037669763	148.841139281179		x	x
4.58_582.2479n	582.247854932245	583.255131364245	1	4.57813333333333	0.148333333333333	4	0.0207454019667	0.0911871360383161	4.48629252792156	WT	STZ	100 - 32.2 - 4.47	566.959271666447	19.62	133.078941500935	122.268743593741	166.032770627331	153.575837527613	101.438875217608	81.860252646532	573.556812864276	670.306951557211	462.523646938138	799.067805673271	46.1295483749934	850.170864590791	593.11770787858	485.18329538194	400.217781042363	110.213710971077	108.671210997836	159.637031981265	155.23389335238	109.297040306915	83.9398692069858	488.452835729217	280.651336164568	482.470297226795	882.75172694156	20.9402940725266	856.575613333147	535.7319204281	485.18329538194	402.213200233897	x	x	x		HMDB0001008
0.73_159.9733n	159.973304290227	182.962524970227	1	0.730683333333333	0.14165	0	0.985740796733333	0.62900909876306	1.02692846387291	WT	QC	100 - 17.5 - 19.8	98.7056952039123	5.35	108.390349058609	103.436885962684	92.2613965596914	90.2828839264316	93.6423044646688	99.3237189813043	128.054925446863	81.9681722238565	114.775785393586	88.340823687042	74.3775874429351	104.716877029191	98.930515062451	99.2400774998674	90.1816111491024	89.7670395365723	91.9336482000569	88.7074006991918	91.2576079714432	100.896492627224	101.846985696975	109.054221065307	34.3193174472536	119.725570054343	97.5924872901993	33.76336010921	105.505759963657	89.3587126456152	99.2400774998674	90.6312416406355			x
7.76_481.3170n	481.317041624373	482.324318056373	1	7.76263333333333	0.529483333333333	0	0.999424202717506	0.631146755828523	1.04710870419369	STZ	QC	100 - 20.5 - 2.56 - 0.0919	3750.12617216108	5.48	4171.66847294424	3017.03018490777	5266.93495565595	4894.88379699078	2249.20145476568	2901.03816770205	3035.10240446907	5819.34853679841	3205.84662761406	3576.18576445127	3922.84993763106	2734.90630492385	3356.40948819626	3670.38091419081	3717.44128189291	3454.90472165349	2681.50562583957	5064.04766229256	4947.73059061285	2423.44033815967	2974.73751287891	2584.75593514098	2436.50754130722	3344.10096765355	3950.7087346277	1780.75949559736	2755.50967825323	3031.66753743691	3670.38091419081	3735.97582490589			x
1.29_596.1328n	596.132801883778	619.122022563778	1	1.28548333333333	0.32365	0	0.115440727733392	0.263631969928046	2.98529007714633	QC	WT	100 - 1.03	267.683911249764	18.08	131.689513123974	59.9214305851238	399.531421827102	244.089753127554	245.813091945206	98.5331033804491	94.5851290619002	0	165.69384485556	199.159807505844	0	78.5670491638108	211.820977964923	297.256913296684	293.973842487686	109.063010072601	53.2575557334957	384.141095295524	246.725027292126	264.855494115722	101.036284923605	80.5506507321914	0	172.839505840022	220.017203502525	0	79.158932784246	191.32670936093	297.256913296684	295.439547098763			x
0.97_172.0349n	172.034918302464	345.078801627296	1	0.973666666666667	0.126666666666667	0	0.307146664504361	0.393410479713952	1.3409192488014	WT	STZ	100 - 3.73 - 1.93	172.784840041159	22.23	120.54673745768	68.7309964450737	163.230743339766	124.4001034073	149.886596735297	146.337911108937	180.422537114425	96.5315129498737	187.632600522158	275.605277731251	109.419731836115	187.097380093128	215.677536508257	158.420959780788	142.95253702845	99.8347531985266	61.0874079281571	156.942941422954	125.743168301991	161.497861344587	150.055548588978	153.651561460669	40.4168538434993	195.724385429033	304.468573435367	49.6705786789656	188.506875242584	194.810135141715	158.420959780788	143.665274566303			x
4.53_816.5748n	816.574802183698	839.563056729047	1	4.53346666666667	0.0891666666666664	0	0.17861359413459	0.325919129647791	Infinity	STZ	WT	100 - 33.2	19.7007836473726	43.92	0.972788389293058	0	46.2456035386438	70.9863099562985	0	0	0	0	0	0	0	0	1.40349197635062	2.68259181028302	1.26105806888396	0.805646762473016	0	44.4641793496407	71.752701770249	0	0	0	0	0	0	0	0	1.26770022511226	2.68259181028302	1.2673454943595
0.97_404.0019n	404.001873584139	426.991094264139	1	0.973666666666667	0.0985	0	0.441644778985843	0.460551830000779	1.38350760221986	QC	STZ	100 - 2.1	235.010944654559	27.60	186.250357855463	49.106684676005	221.294245604235	232.510005390735	156.303804390191	173.731085512279	376.101672579556	6.37665252916149	208.937378311083	270.997466566434	1.03674776937302	257.098438195364	187.926230984278	208.121335259721	308.985267719679	154.249371669351	43.6455199831096	212.769782912832	235.020260747052	168.412190808613	178.144632145918	320.295957390114	2.66984558105631	217.947946408496	299.378200335258	0.470626831054688	259.035285207271	169.743845591999	208.121335259721	310.525816796492			x
1.29_192.0613n	192.061326664691	385.128987462973	1	1.28548333333333	0.197666666666667	0	0.0819154106523432	0.215942093648053	1.93056137685093	STZ	WT	100 - 11.5 - 1.53	1037.09245383716	19.34	752.666270534404	821.780507715835	1296.2063150959	1315.11729715333	1117.22014434767	919.564188175787	449.154813148822	56.5852007533109	760.245710721422	932.123529488901	79.1068645087186	945.967975723939	793.7989590247	1011.58059076514	1177.09834970493	623.345375780391	730.390125252482	1246.2752274473	1329.31574093134	1203.76783443739	942.925231567481	382.509521713039	23.6917014834234	793.031829713604	1029.74196875057	35.9101934513211	953.094410485665	716.996702514886	1011.58059076514	1182.96716600592	x		x
0.73_217.9764n	217.976423095901	218.983699527901	1	0.730683333333333	0.0991666666666666	0	0.969734867628577	0.62586562711784	1.05826809264577	WT	STZ	100 - 17.4 - 15.8	51.3066978929039	21.13	66.259995060658	46.2596838410859	43.4348657712938	46.7092644241329	52.3869114399777	35.839829311893	90.0343759480728	39.9543629652227	56.3351112711868	38.9208231815389	32.6633759997725	49.9321379916296	67.4963213293361	43.2087150222627	43.1000666722926	54.8753984830051	41.1151347076176	41.7617138474265	47.2135531794203	56.4451681756833	36.7503212802318	76.6751353284914	16.728523142635	58.7646016787318	42.9968816582993	14.8273877141951	50.3083009623037	60.9658645615751	43.2087150222627	43.3149564254921			x
0.73_87.0188n	87.0188473149008	110.008067994901	1	0.730683333333333	0.184816666666667	0	0.26732293076604	0.368667842293171	1.09168146130761	WT	STZ	100 - 13.3 - 12 - 0.27	1390.60451640831	7.74	1459.03371830917	1284.67783722357	1238.05292514362	1250.02280364657	1244.47301403	1166.65331168119	1591.93577948393	1451.2233594613	1462.32231399173	1240.97641512209	1272.68840404216	1324.48082634867	1468.75742925939	1334.18377466409	1217.30690707287	1208.34685573188	1141.80854574769	1190.36196082797	1263.51846562077	1340.87860185278	1196.29152398621	1355.72541088747	607.613831185644	1525.3859692223	1370.94007012303	577.730985499623	1334.45878167523	1326.65106397608	1334.18377466409	1223.3761965433			x
0.73_201.0000n	200.999969110074	223.989189790074	1	0.730683333333333	0.127483333333333	0	0.827870887357978	0.582518165275487	1.05332242160326	QC	WT	100 - 27.6 - 29.4 - 4.32 - 1.3	325.842780115881	8.07	298.899206570599	290.522038638813	295.007774924115	333.614438836982	347.900676411628	340.454799509668	361.8164278632	203.55195440833	366.59758589363	313.715799162831	221.7016881823	388.702241136606	276.043976774229	344.201037121108	357.283326452306	247.543228033751	258.213021844252	283.64379768129	337.216251286421	374.851497229183	349.103874198008	308.130347751647	85.2253252795503	382.407358844469	346.570292925899	100.640450870524	391.63052331347	249.335954458035	344.201037121108	359.064681604896			x
0.97_507.0344n	507.0343951503	530.0236158303	1	0.973666666666667	0.0845	0	0.583909945782748	0.507560666807272	2.29641216083068	QC	STZ	100	137.483538727451	48.49	72.5809222716244	1.89003081035573	66.4206056062152	77.1823756848674	62.8655298158212	78.2735927853115	154.771569331502	0	134.667778091161	136.897351748129	0	262.330650165223	165.520568571101	189.006655713024	57.9233918982276	60.1102826565748	1.67984008788892	63.8620213426045	78.015662285376	67.735533654682	80.2620921429354	131.806667159445	0	140.475418614012	151.234191656071	0	264.306913963131	149.505993318109	189.006655713024	58.2121882818651
4.62_254.1520n	254.151973653967	255.159250085967	1	4.62263333333333	0.357483333333334	0	0.00900623631573882	0.0505223707882341	32.4816870225914	QC	STZ	100 - 9.88 - 0.273	507.965032924364	6.30	11.072826579754	30.3141057753434	12.1564068939159	13.411494685453	12.6548447077118	14.2213528380037	22.0045703549818	1493.9514065076	17.7390135354994	14.9400603073971	5.28970609548353	5.90226689595628	516.390200246487	472.578946912462	534.925951614143	9.17032623290953	26.9428677198879	11.6881306549845	13.5562896430455	13.6351775306006	14.5826388091291	18.7395468902526	625.503670262188	18.5040206909188	16.5046870157079	2.40123749524304	5.9467315301297	466.428012506643	472.578946912462	537.59300330565			x
3.76_243.1836n	243.18356017657	244.19083660857	1	3.76168333333333	0.318316666666667	0	0.757936680233662	0.56259698652882	1.071808472051	STZ	WT	100 - 6.36	387.956566128085	8.81	342.405654697151	447.988425725104	345.960784517801	326.798650968371	395.7724055033	468.813475356782	319.101499055733	415.851380406361	312.895551149361	420.925166984763	489.380374920594	213.632738885249	402.445120805197	337.24774345968	375.650531156712	283.574526788589	398.167539026329	332.634049372664	330.326877904894	426.431705437032	480.723434532277	271.753431575226	174.113136206919	326.389386928286	465.007369125437	222.151946532298	215.242137739866	363.507436335089	337.24774345968	377.523462132512			x
3.84_388.2023n	388.20231444108	389.20959087308	1	3.83751666666667	0.1665	0	1.66778812982216E-11	1.10939753923736E-08	Infinity	STZ	WT	100 - 5.67 - 0.577	70.3329880588916	26.39	34.4166885496297	62.3529782901309	57.9402477493944	47.3887984786534	99.0841399013593	120.815075384182	0	0	0	0	0	0	32.5851365935291	27.9282806596467	18.8553812143081	28.5033148115609	55.4186905087094	55.7083348547696	47.9004237096218	106.759890715892	123.884318678681	0	0	0	0	0	0	29.4324340224167	27.9282806596467	18.9493910042798		x	x
9.36_356.2937n	356.29371583185	357.30099226385	1	9.36021666666667	0.431816666666666	0	0.0516268398115496	0.163406366020549	2.51855323103116	STZ	QC	100 - 5.05	180.172567524287	30.86	176.46707928979	97.0239669067016	162.41534897943	177.513416928857	268.850408040898	198.765185000048	251.314672288036	18.1556396626075	95.3223415959849	62.9134491658532	73.1211036318076	77.7385361149632	50.8975975689074	63.4674199994036	100.249347501734	146.147027120878	86.2339112160873	156.15895682108	179.429910823023	289.677441918992	203.814709732797	214.024768926419	7.60159881737155	99.4331831174894	69.5021817982182	33.1929851233443	78.324178145468	45.9731134791029	63.4674199994036	100.749174049727		x
0.72_598.6603n	598.660343731182	599.667620163182	1	0.716516666666667	0.0991666666666666	0	0.270683347373692	0.370578984740188	1.69694186983468	WT	STZ	100 - 5.15	51.350119192188	6.95	30.1596103046058	28.9029510258785	26.5639313195862	19.2252683884576	34.6901376238666	42.0204286217713	72.3741612388972	24.7823420261531	61.1600058699941	73.2994761457284	14.9878519145968	61.4968779577583	45.3529126098602	48.9318723645469	42.6060396901251	24.9776751725123	25.6886477858119	25.5406636749508	19.4328307807411	37.3774784272256	43.087935457067	61.6353314924852	10.3761379570499	63.7975731745349	80.9759055391234	6.80366571239347	61.9601637137908	40.9648922073022	48.9318723645469	42.8184663070822			x
3.00_593.5546n	593.554571901893	594.561848333893	1	2.99771666666667	0.0764833333333335	0	0.440116957531316	0.459594676370408	3.7746356378375	QC	WT	100	7.10047673228087	95.06	0	0	0	11.4783210843181	0	24.9159428098376	0	0	0	11.2866153137081	0	0	13.433519419333	7.86791077750959	0	0	0	0	11.6022448566952	0	25.5489192008389	0	0	0	12.4686279296488	0	0	12.133789062492	7.86791077750959	0
0.99_446.0600n	446.059988477029	447.067264909029	1	0.987666666666667	0.1685	3	0.00352727365494954	0.026070116081998	1.54632606482784	WT	STZ	100 - 7.13 - 0.641	493.699729004282	4.31	351.023614830533	203.74190135139	321.091151033019	293.465447993667	320.022742040416	426.291463836644	513.868029640936	402.559889761468	555.642549637049	488.14206438281	436.611515136388	565.374325467037	398.358770768117	367.632251406763	394.133131489308	290.711774474725	181.083721808936	308.722417584722	296.633798583494	344.813942986715	437.121173727753	437.620634327809	168.548111705171	579.605016629769	539.263686094415	198.19776790539	569.633563992858	359.816452026534	367.632251406763	396.098213631698	x	x	x		HMDB0001564
3.01_769.3922n	769.392241650624	792.407315046419	1	3.01321666666667	0.136316666666667	0	0.518505079439718	0.480323457991627	1.21827821524262	STZ	QC	100 - 56 - 22.5	285.239761027851	22.83	265.165240723655	204.065644751468	285.096915076965	230.24907973841	360.558088376657	366.303597499953	329.699758412313	115.60243416362	316.594819068003	239.576070405263	83.0866234313589	341.2377160849	260.754739777706	172.598937261284	269.046868564737	219.605332527292	181.371461637652	274.114713486626	232.73492538935	388.489440894818	375.609347273338	280.779128281126	48.4016726016712	330.248188319402	264.666137695194	37.7167865161477	343.808425014088	235.525993653924	172.598937261284	270.38829143595			x
6.34_314.2248n	314.224797783024	315.232074215024	1	6.33721666666667	0.4953	0	0.968852978723841	0.62586562711784	1.21803611574836	WT	QC	100 - 19.5 - 2.59	6404.48088994492	36.35	3622.01457640167	2742.41486490193	5622.5012182074	10487.0990740532	5117.4068862751	7166.99452146002	3461.68503837446	878.634120984907	12530.1065247922	8072.25499374544	3930.35610916485	9553.84855260765	3680.45320498165	4710.20407500442	7383.45846372494	2999.6907335918	2437.43033311593	5405.91717764136	10600.3212839045	5513.83703256015	7349.06823872385	2948.0425225034	367.875999915165	13070.4759839198	8917.63750891882	1784.16688727609	9625.82231935326	3324.35912359275	4710.20407500442	7420.27115775377
1.34_202.9926n	202.992568971077	406.990741690492	1	1.34148333333333	0.18165	0	0.609542626379312	0.513103150917375	46.5144316017421	WT	QC	100 - 12.4 - 14.3 - 0.283	222.064696707448	144.13	0	0	6.87841702134817	23.7255261998949	0	7.78404221849863	0.198668123431443	619.929193562721	0	4.07962463536002	708.180693923178	0	14.3223095968649	0	0	0	0	6.61345392158796	23.981674872399	0	7.98179170718833	0.169189879855989	259.558633692539	0	4.50687121489402	321.475334349389	0	12.9365863189925	0	0
1.24_673.1270n	673.127019101535	712.111386877221	1	1.24298333333333	0.0714999999999999	0	0.426332552033706	0.452868624883713	3.79994300110584	WT	STZ	100 - 11.1	142.419813995899	36.98	0	0	37.0986815348465	67.1273301315623	114.694522679437	5.95622926000802	55.1314829926529	0	170.795409003154	371.27783869499	0	257.314153284599	83.3091563023146	143.153530389694	75.0582809981581	0	0	35.6696053933474	67.8520591157404	123.579562977063	6.10754412413943	46.9511103376795	0	178.161078449131	410.160628367429	0	259.252625382715	75.2487637820122	143.153530389694	75.4325090846693
1.03_499.1208n	499.120786432925	538.083944512925	1	1.03016666666667	0.1545	0	0.511562692545256	0.477127693636957	1.27331442589248	WT	STZ	100 - 1.97	203.113017582626	20.06	229.647457785121	19.0473695002185	175.69877540713	204.354597615686	186.880616642012	141.462440883948	270.899358091549	222.507814387664	198.226657560361	163.079882993112	89.4943377665765	274.470054696492	169.226433123732	186.179076754186	245.773372187131	190.190110111404	16.9291075468117	168.930693156307	206.560877824535	201.357696897625	145.056219613348	230.703492120063	93.1619689604633	206.775318461097	180.158739120144	40.6255386552634	276.537770506158	152.853305170808	186.179076754186	246.998757282098			x
1.03_488.1071n	488.107107734976	489.114384166976	1	1.03016666666667	0.224983333333333	0	0.378773609217642	0.425636483269655	1.21769911797822	WT	STZ	100 - 15.2 - 2.66 - 0.122	5051.00374022295	5.44	3256.25251921334	2110.54921113586	4598.5039703622	4791.50555680279	4997.16260983072	5133.96601361315	6621.73580853224	4053.74121910618	5617.61519568844	5251.12607219463	3074.73048481944	5687.07366099677	4725.6916403076	5204.92214988817	5197.28747474023	2696.77283237858	1875.83459110969	4421.36526788673	4843.23624455782	5384.2777930573	5264.3917134802	5639.20706821531	1697.26404741072	5859.87871347054	5801.06040527058	1395.75961209247	5729.91714034311	4268.46783392832	5204.92214988817	5223.20028437104	x		x
0.73_536.6549n	536.654898634895	537.662175066895	1	0.730683333333333	0.0848333333333333	0	0.130765979774359	0.282722677782879	1.49888054700871	WT	STZ	100 - 12.1	55.8094413317739	2.13	35.4157020347614	36.6551981011205	39.7626337255116	32.955770618925	35.2960551474823	43.3191329175937	81.1231936027647	37.4687222198675	65.197141719411	64.3910965478666	25.0859328955166	61.5905610052171	50.548684552233	52.4300522113755	52.4944621412083	29.330680751391	32.5787658393689	38.2309396374907	33.3115720803663	38.0303345621071	44.4196326508271	69.0861882727864	15.6878082958198	68.0088132832457	71.1345786599388	11.3876426373286	62.0545525210038	45.6579587669735	52.4300522113755	52.7561907853805			x
9.50_138.0917n	138.091730273362	161.080950953362	1	9.5037	2.92453333333333	0	0.573483497271823	0.501833122421368	1.48294960285418	WT	QC	100	519.56520603552	33.76	208.676358601998	259.612158810574	355.557187438526	470.254376471597	493.099698583333	516.922185012055	158.297709731652	326.720336200333	214.336099345191	473.494419183049	1343.91953563776	600.623136115129	43.7617315097154	439.464451985297	567.851759482009	172.822203228118	230.740636228733	341.860789817774	475.331399137292	531.298651683345	530.054320592662	134.809601200157	136.794790347529	223.579490999164	523.082037923992	610.06602660181	605.147920997653	39.5276623030082	439.464451985297	570.682973767055
6.07_1088.6705n	1088.67049871545	1111.67189725498	1	6.07071666666667	0.12565	0	0.62159239342837	0.517709878616356	2.18120580860508	WT	STZ	100 - 16.5	100.738008239439	40.21	13.4781816307496	121.500105265587	20.4728259540025	39.1486844587587	40.8435565262955	41.6639448212055	108.830868727736	0	162.443151840895	193.544428926138	0	139.609599941866	51.6313949551448	123.778469223041	109.179338121156	11.1624002859737	107.98805309922	19.6841934228856	39.5713466779189	44.0075842161683	42.7223953734918	92.682617053171	0	169.448624454041	213.813743541465	0	140.661346651722	46.635913927837	123.778469223041	109.723688114899
1.33_223.1054n	223.105376676104	447.220044264743	1	1.32748333333333	0.0978333333333334	0	0.0352408441176417	0.127596402351358	25.5845064262718	STZ	QC	100 - 2.21	35.9872134679964	92.66	50.2159887034367	95.1828081198948	7.10153310341339	18.8851441387348	9.04887766490483	35.4889290775938	0	50.8349138938256	41.1602596675966	0	0	0	0	0	4.21980547934773	41.5880258940032	84.5975080837675	6.82797536210602	19.0890344364853	9.74986704803062	36.3905066104804	0	21.2841094292235	42.9353241660604	0	0	0	0	0	4.24084472656983		x
1.02_488.1072n	488.107210394062	511.096431074062	1	1.01616666666667	0.140483333333333	0	0.042072991180683	0.141823845531033	1.59698002845802	STZ	WT	100 - 6.17	224.191660373854	12.16	219.038472753766	227.01697305215	208.990100032426	214.491342332544	276.431404082359	199.181669989878	309.967252094133	58.0299764072352	152.42448275918	127.111812536233	69.0667739782306	125.708271069114	183.949452047454	219.028038759998	251.418686512391	181.403929542526	201.770367908672	200.939604612924	216.807062209068	297.845714961578	204.241775304217	263.974518082134	24.2966157197892	158.997893379705	140.42384292593	31.3525410218171	126.655292338093	166.151831075078	219.028038759998	252.672218204237		x	x
0.95_175.0958n	175.095828383584	176.103104815584	1	0.945666666666667	0.155	0	0.986726488363972	0.629301545257479	1.030884982913	STZ	QC	100 - 4.22	294.55290779124	4.03	295.950269755721	295.031914994903	298.963696849796	385.115196978226	244.674894932547	247.581473236247	321.78959414581	245.816045518017	266.754600984055	317.155177857697	223.486813214057	386.49752209223	288.818502835225	272.993157602074	295.372931462318	245.100968829392	262.221353905757	287.447333769855	389.273028742882	263.629124397969	253.871150034911	274.042668909712	102.92091028603	278.258576562261	350.369867206007	101.450800081345	389.409195053095	260.874509601995	272.993157602074	296.845611697974			x
0.73_456.1294n	456.129428132172	457.136704564172	1	0.730683333333333	0.0848333333333333	0	0.786922501196385	0.569749771509996	1.36113283807425	WT	STZ	100	18.0857981066949	6.91	10.7610578059844	11.3440153715099	14.2420868693941	9.13628594926229	17.9227024736789	16.317729762142	18.8574144527285	6.83100054729624	25.6944446117365	25.6843860563356	6.62223772149839	24.8253052505745	14.9192683112917	13.1670446210958	14.8394634860724	8.91212464868812	10.0824450449587	13.693468274119	9.23492433130716	19.3111204207684	16.7322730837818	16.0593638805507	2.86007690429861	26.8025352021839	28.3742330571814	3.00613403320307	25.0123262944664	13.4757876179051	13.1670446210958	14.9134505791872			x
4.11_425.3058n	425.305841675034	464.28247132125	1	4.10866666666667	0.189150000000001	0	0.00206554726722907	0.0177670255638387	678.684753496757	STZ	WT	100 - 3.08	112.871305749689	34.98	143.525757154047	111.924720632797	217.082892738292	198.389325052226	6.30513892077337	0	0.997853319982341	0	0	0	0	0	16.9782834888741	17.7218628823775	30.5008785079033	118.86558562513	99.4775489979201	208.720655324316	200.531202194294	6.79357910156367	0	0.849792510271385	0	0	0	0	0	15.3355873517931	17.7218628823775	30.6529508075767		x
4.31_509.3049n	509.304854297155	510.312130729155	1	4.31098333333333	0.163666666666667	0	0.277896434784151	0.375687406397327	7.03480749264377	WT	STZ	100 - 9.48	28.631588251068	44.37	3.11757737109316	2.32728391880556	0.830476360458088	7.61877972540647	3.97246246356563	6.55335342622904	62.8544879302826	0	42.8864831327795	49.0493831780819	0	16.9991752652638	33.0522979145186	19.1212867026933	14.1296927904185	2.58192443847486	2.06846618652369	0.798485629151509	7.70103460550149	4.28019720315939	6.7198379149899	53.5281809565384	0	44.7359922050677	54.1861746881268	0	17.1272382828711	29.8543961866194	19.1212867026933	14.2001410850721
1.03_131.0688n	131.068775869162	132.076052301162	1	1.03016666666667	0.253816666666667	0	0.24655496713065	0.358396385346922	1.08146442439099	WT	STZ	100 - 9.73 - 0.763	10122.6110113568	6.08	9620.13862390903	7906.34138347532	9958.67811247587	9561.09061575897	9731.33247670341	9382.99577784782	10834.9511881584	10847.2552171099	10066.1038569906	10178.4390181565	8601.91712031077	10206.9996674145	9673.67781519178	10718.2917759173	9654.82445242337	7967.23482948465	7027.07550148204	9575.06045538904	9664.31533028304	10485.1895850046	9621.36583871896	9227.26836146221	4541.64567938266	10500.2115069105	11244.3957284407	3904.80029465137	10283.8939377381	8737.72258810445	10718.2917759173	9702.96179892776	x		x
0.73_609.1441n	609.144142045942	610.151418477942	1	0.730683333333333	0.127483333333333	0	0.0197068534278559	0.0885731093518632	1.87138063660155	WT	STZ	100 - 27.5	115.299141307633	5.96	58.2379299319443	55.6515100167332	62.7430913258908	46.2146970325345	72.2480636366498	74.575545893976	190.445008489313	57.408144832924	117.054921894319	128.223214947281	74.462240646809	124.20131703515	85.0462878530235	92.4356266099071	95.618878598988	48.2316608824847	49.4624939262578	60.3261683747744	46.7136462737577	77.8449041992215	76.4700983199948	162.186905221353	24.0362605768292	122.102995883721	141.651639103819	33.8017880376365	125.136985689783	76.8178230249509	92.4356266099071	96.0956184003342		x	x
1.24_325.0812n	325.081205947222	348.070426627222	1	1.24298333333333	0.649466666666667	4	0.00194314413121199	0.0172032726177937	3.45206877852835	WT	STZ	100 - 13.2 - 1.53	18762.7691538712	7.19	4382.02835775229	1275.79843911753	6375.53156476296	5267.07523303037	7962.36336665151	7348.5506524544	21839.7227007982	30826.8924861757	12580.3698598157	19277.8425732983	11316.4844288384	16735.3028743008	11211.145164872	12434.9004321142	12907.9738288411	3629.12119258913	1133.91662736565	6129.94008626206	5323.94032919526	8579.18374938913	7535.23670750685	18599.1592209872	12906.9354658308	13122.9069598254	21296.7519182532	5137.06550692147	16861.3780134303	10126.4356966469	12434.9004321142	12972.3308362554	x	x	x		HMDB0059997
0.73_399.4408n	399.440806141998	422.416134198095	1	0.730683333333333	0.0848333333333333	0	0.212163433582334	0.338667903495469	2.4299564042955	WT	STZ	100	14.6415480346723	13.93	5.24589245835797	5.53300309243789	5.98028933674636	2.74250103198905	6.47401439795972	10.1769187388592	36.2625952032854	5.11419265791608	14.6264135312286	15.9595034230365	3.16688239916364	12.7197009934034	9.75648202324673	7.54266222252858	9.66251765584227	4.34455871582622	4.91767665911286	5.74992296099314	2.77210998534866	6.97553685491306	10.435457993986	30.8819755265236	2.14126528079825	15.2571876713532	17.6308932831361	1.4375915452826	12.8155246593672	8.81251525878608	7.54266222252858	9.71069335937744			x
1.13_200.0084n	200.008431725079	201.015708157079	1	1.12815	0.21315	0	0.0148587988646997	0.0723214994221633	1.73146391647731	WT	STZ	100 - 2.71	225.285000449869	7.30	121.762995327502	74.1826448873223	150.974446327071	138.543660029678	166.215582617553	128.995329887391	311.933431646272	176.725040988679	347.972789529486	163.19433878643	180.163819060274	171.720582688075	226.879424052551	196.045353989162	214.424418013783	100.842037234746	65.9327774047757	145.158768510613	140.039423466133	179.091804734785	132.272388234784	265.648957224439	73.9931441438699	362.979355331388	180.285181517764	81.7845282525414	173.014236977836	204.928208918316	196.045353989162	215.493502445074		x	x
1.07_722.1483n	722.14828588	723.155562312	1	1.07216666666667	0.0699833333333333	0	0.217575490038601	0.339474377264169	1.73142720628276	STZ	QC	100 - 12.6	92.5030888138192	46.83	130.99752275097	58.2276087315181	141.992071580711	28.6097293456776	106.040364672727	89.1512358013117	194.318342940933	0	83.4616174102071	37.9926437315966	0	26.2139250432139	105.42298603694	23.2288820147738	31.6258874522256	108.489915440912	51.7521041631619	136.522403296477	28.9186094999407	114.254993333988	91.4160759448901	165.485516891875	0	87.060957046197	41.9714968204533	0	26.411407232319	95.223019000466	23.2288820147738	31.7835688591014
0.73_455.6279n	455.627914390491	456.635190822491	1	0.730683333333333	0.0991666666666666	0	0.386575830399048	0.430408319490916	1.26860666983116	WT	STZ	100 - 3.79	63.2459079955626	16.58	43.2965658088283	42.4953691193134	51.7088590840437	41.5616931608198	50.253824552337	69.8114297549073	83.6913649487314	42.7553376185366	61.7473652418162	87.8803566811482	35.3230705057867	68.0779529773567	73.3126922250153	56.8108825981393	54.6369736941774	35.8574777968223	37.7694502148481	49.7169851477224	42.0104070245491	54.1468374515256	71.5849523221311	71.2732960682836	17.9012653873475	64.4102628231137	97.0837969866151	16.0347436728156	68.5908171578103	66.2194854001932	56.8108825981393	54.909384544072			x
8.49_286.2222n	286.222165002476	287.229441434476	1	8.48843333333333	0.213149999999999	0	0.735248730574235	0.556351070688661	1.17175624329672	WT	QC	100 - 1.62	80.7668504130797	32.51	50.9096591676573	50.94223964294	83.8934347809403	80.0468129283181	119.042630648277	83.7126210146333	39.3249495330501	42.8419385498589	43.6338733543344	72.498419339185	177.715142050523	108.586779651527	18.5152988599348	70.7604755626005	117.508317939141	42.1625119485999	45.2769424975398	80.6617806866772	80.9110249460839	128.264505814901	85.8392960168806	33.4899397644712	17.9375243982861	45.5156141438056	80.090956509349	80.67296270553	109.404816436103	16.7238922119043	70.7604755626005	118.094194838888
6.41_388.2928m/z		388.29275398042	1	6.40753333333333	0.15515	0	0.0372085948366537	0.131690169008855	Infinity	WT	STZ	100	2.75784026650183	91.37	0	0	0	0	0	0	4.20994973767027	0	7.12414755344535	3.12502075243441	0	2.08792355546096	3.01982202168745	0	2.03744901068476	0	0	0	0	0	0	3.5852802050651	0	7.43138131499262	3.45229459421827	0	2.10365289449496	2.72764584422234	0	2.04760739207177		x
6.46_748.5824m/z		748.582420335734	1	6.4642	0.0888333333333335	0	0.919210767913102	0.611903972667484	2.87396075935577	WT	QC	100 - 0.452	19.7247035719079	132.16	56.3437902092984	19.6303220920088	8.04738266691791	2.10801440354557	1.32765652389484	0.268902707109806	11.2405445544196	88.6956731947805	0.956992679969396	2.55822102988973	14.8967899723881	0	17.2053036746429	3.12621323840348	0.258225143483418	46.6629666505046	17.4472298587141	7.7373899098976	2.13077322821982	1.43050608846543	0.275734038614133	9.57268005470647	37.1360600338432	0.998263647286462	2.82613567459475	6.76232856698799	0	15.5406427033401	3.12621323840348	0.259512611035962
6.89_480.3439m/z		480.343861345967	1	6.88835	0.571783333333333	1	0.0213160224013247	0.0930802502764209	1.8006397768913	STZ	WT	100 - 20.2	811.80698316405	13.89	762.867135577311	1390.88169472227	678.756682597168	793.487141096229	675.104053708177	569.745191283146	555.115240719881	417.108824262233	447.830818370954	495.116941592887	201.044651034616	588.845336767742	610.093742143903	665.649587192351	796.982197644505	631.793558331392	1236.20144999943	652.610336127374	802.053892203385	727.402337725214	584.219267488939	472.747611752798	174.63961634782	467.143830325396	546.969020809049	91.2632848722086	593.281393785434	551.065476174975	665.649587192351	800.955818127705	x	x	x		HMDB0010407
6.93_528.4112m/z		528.411198548918	1	6.93068333333333	0.0706666666666669	0	0.327133357872204	0.402960551715359	6.57977281895102	STZ	QC	100	4.523320266663	87.11	0.684577680859489	17.0977243193867	1.62643348752512	0.847780671627959	2.81096038035935	4.07244506021939	0	0	2.07043986132731	11.3258038092313	0	1.18628409482914	0.966429583978686	0	1.09594569452711	0.566955566406932	15.1962828150793	1.56378173828239	0.85693359375	3.0287170410181	4.17590337991625	0	0	2.15972900390625	12.5119205161524	0	1.19522094726773	0.872924834490732	0	1.10140989720707
6.41_436.2825m/z		436.28247216774	1	6.40753333333333	0.173316666666667	0	0.101841587430676	0.247844269701295	1.56996483808048	STZ	WT	100 - 11.7	97.436228379257	6.07	93.9953851576448	92.1257098735662	126.522127753474	130.077012360107	79.5977332116454	62.2994019191053	67.5019099673033	91.0348339924655	75.9121672153572	65.1135950162113	19.9610104964575	52.8525748623354	91.5504481083735	82.3278845841125	82.7993338159638	77.8453758013013	81.8803903740138	121.648376270571	131.481367052121	85.7639306085498	63.8820853796214	57.4860216131193	38.1154450780367	79.1859316209667	71.9327421776224	9.0612079351551	53.2507388979175	82.692687690236	82.3278845841125	83.2121575023884			x
6.89_316.2335m/z		316.233513611762	1	6.88835	0.0846666666666671	0	0.0489700153172121	0.157364299966955	Infinity	STZ	WT	100	3.04141296385324	154.64	3.29141175636081	0.608727608708102	0	0	2.07728401540151	12.271054402649	0	0	0	0	0	0	0	0	0	2.72589111328185	0.541030883787641	0	0	2.23820497095613	12.5827940702527	0	0	0	0	0	0	0	0	0		x
6.89_249.1852m/z		249.185177903724	1	6.88835	0.39865	0	0.375308284986336	0.424781727317852	1.32873127716025	WT	QC	100 - 6.96 - 0.366	254.490141623266	11.73	207.9449263237	209.926745109948	189.456343614263	194.306084887905	180.709373915836	248.806032267354	174.842563991785	394.708784127529	235.895298264603	211.364435640073	348.635844495713	161.49392321989	234.026099533459	173.77753652402	166.782390472639	172.216443482766	186.580747797099	182.158306883214	196.403878010981	194.708386526826	255.126818342597	148.899541026224	165.260926212889	246.068445195298	233.499984920671	158.261621133093	162.710535132531	211.383423674519	173.77753652402	167.613939690398			x
6.48_129.0782m/z		129.078236334826	1	6.4782	0.0280000000000005	0	0.23520689950719	0.35184156505203	66.4996571908061	WT	QC	100 - 1.15	9.20622957128691	92.11	2.03462733254802	1.0507686759098	10.1448850334591	0	11.4980400453118	7.85742680340305	0	0	0.929064500396862	47.7831807532909	2.7325441176803	3.79258805635334	0.41532076826524	0	0	1.68504367583751	0.933912471278191	9.75409451046035	0	12.3887586843513	8.05704058878272	0	0	0.969131045767461	52.7873667656878	1.24042570122792	3.82115945840426	0.375137329101563	0	0
6.41_295.2271m/z		295.227106459653	1	6.40753333333333	0.0848333333333331	0	0.133769392076341	0.285199315675242	2.18062537048306	QC	WT	100	5.61873458259449	11.50	2.91324515410115	6.1864620820473	5.79048346367717	9.22286568898061	3.44286382970753	1.34187175912575	6.03424764567972	0	5.13966638334999	2.81187939857571	1.47417872162206	0	6.25027286000941	4.95918087768032	5.64675001009373	2.41269997928062	5.49846433755853	5.56742858885869	9.32243881469388	3.70957215327488	1.37596130371014	5.13889000691216	0	5.36131802997976	3.1063589064919	0.669196578628585	0	5.64554158139881	4.95918087768032	5.67490376505831			x
6.41_263.2010m/z		263.200967963886	1	6.40753333333333	0.0708333333333329	0	0.255194382700438	0.363480076537224	3.20431643161914	STZ	WT	100	5.91655353185057	48.64	0	3.23119897470948	3.6373230431451	5.46362850013081	9.82360439300554	13.3435662801125	1.51881301688452	0	4.47897569676126	1.46613127888356	0	3.61467413157396	1.39570415103924	2.68523167143445	4.02388246939337	0	2.87185665964935	3.49720993494741	5.5226156507454	10.584609529613	13.6825525465177	1.29345255500477	0	4.672134603265	1.61967471241945	0	3.64190522189057	1.26066589355446	2.68523167143445	4.04394487712296
6.87_746.6066m/z		746.606560998157	1	6.87435	0.0419999999999998	0	0.0370695236154068	0.131627994317432	2.02733566624697	WT	STZ	100 - 26.5	52.5851798341492	26.40	27.8360344358356	19.3096313139978	55.1973631930571	29.34667963211	17.2417466641094	6.6969807706872	46.6786860017985	60.1802017986982	63.373403846824	39.6012449816548	69.9587288383202	35.7188135375996	24.6102372298073	42.852567591104	20.2266042724722	23.0533292442108	17.1622031693249	53.0711087939954	29.6635161467918	18.5774130092254	6.86711403641139	39.7525337234335	25.1968952525721	66.1064254609675	43.7485619473017	31.7574397847069	35.9879006536272	22.2291283470074	42.852567591104	20.3274507522057		x
6.48_184.9823m/z		184.982286628814	1	6.4782	0.0327166666666665	0	0.445613637469177	0.461950364407338	11.1926591577933	QC	STZ	100	15.8349957830682	121.52	1.9581655856209	0.614341561611754	0	4.5511084430001	0	1.36498156607883	0	4.1511234274632	27.1028224517009	0.641317608196854	3.66567634490438	0	1.26861616488292	45.0330506716008	1.20332051272083	1.62171936035135	0.5460205078125	0	4.60024372355298	0	1.399658203125	0	1.73803707957242	28.2716503048462	0.708480834960938	1.66401673853399	0	1.1458740234375	45.0330506716008	1.20932006835875
6.49_426.3584m/z		426.358366746648	1	6.4922	0.2425	0	0.053501382869089	0.166821725132433	2.29572704987954	STZ	WT	100 - 19.5	391.999087226228	43.45	160.07581963069	386.728736895155	223.266985521068	372.879317394492	609.955429830685	599.088234085279	223.852422029606	66.2094504791274	210.146164395448	213.565907064455	83.8035426257172	226.932166450325	167.732838736496	181.38638497859	349.383458126671	132.572065266322	343.72055302784	214.666531030714	376.90504653323	657.206845566975	614.307754823339	190.637349034661	27.7212860474161	219.208862223867	235.932009697402	38.0422286521527	228.641756331852	151.5042201936	181.38638497859	351.12542585168	x	x
6.89_389.3055m/z		389.305461865197	1	6.88835	0.298649999999999	0	0.003676632436029	0.0267836066653996	3.11098195054437	WT	STZ	100 - 10.1	151.778409430423	4.36	44.0725714647797	61.6023753357712	45.4737937584025	46.5933988427425	44.2787446469125	50.7067727040081	149.337911989826	48.0904736450976	212.29162019192	216.093823291436	68.4068482114465	216.449779252812	122.697448869634	132.07311376847	132.808717062595	36.5001524537766	54.7515622661895	43.7221004088008	47.0964366746736	47.7088860462161	51.9949515311338	127.179252268026	20.1350376181078	221.446842276699	238.724666839997	31.0529707873514	218.080400236418	110.826129521012	132.07311376847	133.470879203766		x	x
6.93_484.3812m/z		484.38120653571	1	6.93068333333333	0.127983333333333	0	0.042328650666149	0.142205225030382	3.06076702930907	STZ	WT	100 - 1.71	31.6757588852359	17.33	20.0791943738327	54.425394929438	18.1474834256583	26.109294650812	36.2974870865688	34.9956988451052	7.64219953093904	0	10.1554973088133	26.0305820016115	0	18.2654876856225	22.8904409321313	19.1606261205569	27.1494831296411	16.6292465230806	48.3727353547474	17.4484252780663	26.3911792804078	39.1093444266799	35.8847461239743	6.50825506448825	0	10.5934601128067	28.7566850423356	0	18.4030904477911	20.6757271231685	19.1606261205569	27.2848459302044		x	x
6.44_477.8225m/z		477.82246642765	1	6.43586666666667	0.412199999999999	0	0.774060397980909	0.565087698514511	2.27324816107082	WT	STZ	100 - 6.06	90.4830162898043	75.41	98.2369419362664	44.3868319252175	27.2717555652241	17.444843661748	28.5830663465261	22.8969881082618	118.341977324263	224.087218552134	18.4204766479493	36.6731956350831	139.933815767942	5.44141381145518	183.896870207463	31.7966788168525	25.2822813778107	81.3581608264447	39.4505630457603	26.2212218642232	17.6331839964722	30.7973106747265	23.4786740194947	100.782473703294	93.8232509120716	19.2148723686424	40.5138669703486	63.5223052489267	5.48240661621605	166.104336674315	31.7966788168525	25.4083346214613
6.42_319.2633m/z		319.263293227916	1	6.4217	0.112833333333334	0	0.00249353416212439	0.0202277598958163	160.289211442883	WT	STZ	100 - 8	10.4689193151892	36.28	0	0.389697596888698	0	0	0	0.00217853329937764	6.29379667531893	0	21.6090902783014	11.2650160630593	2.27807907152744	21.3675338029282	3.14838615612158	3.54774019088214	5.98113653852182	0	0.346359245479391	0	0	0	0.00223387778929081	5.3599273247411	0	22.5409971541783	12.4447666557049	1.03412340590165	21.5285057803876	2.84377104116667	3.54774019088214	6.01095748901799		x
6.44_301.2165m/z		301.216485101522	1	6.43586666666667	0.131333333333333	0	2.39167608395707E-06	0.000130608739193496	89.5538809092711	STZ	WT	100 - 14.3	29.6852018068754	60.23	10.6015576360429	70.2204205329321	15.9984342218193	17.7163442874675	13.4251362886081	50.1493178743828	1.94320552806139	0.0449113470146647	0.000755176395400515	0	0	0	5.42398580054294	15.5308557092366	6.589293397742	8.78002932668223	62.4111928511029	15.3821594729102	17.9076158332543	14.4651412874413	51.423334855461	1.65487398858757	0.0188039666295188	0.000787743896684005	0	0	0	4.89920009249577	15.5308557092366	6.62214651703684		x
6.44_528.3092m/z		528.309187352912	1	6.43586666666667	0.0706666666666669	0	0.313050388457356	0.396220775537724	2.2215419118045	WT	STZ	100 - 18.7	50.6051912639424	41.16	10.0377323626254	32.4300052092002	16.4348803084273	17.4068796664563	31.8269093694538	28.5394514011004	49.5506927991084	7.33152318152347	88.1048156702997	59.9093346538188	18.7590509520895	79.9757303268143	25.9155405680717	38.9900108135154	62.3347433826789	8.3130788458491	28.8234575343286	15.8017932453438	17.5948101292597	34.2924444768873	29.2644811174912	42.1983940687653	3.06964111327801	91.9043964237506	66.1834555842466	8.51558398675348	80.5782262244786	23.40813995779	38.9900108135154	62.6455340300138
6.90_574.3140m/z		574.31401639295	1	6.90235	1.00111666666667	0	0.0105472831416114	0.0573511479182797	3.05469985557826	WT	STZ	100 - 19.3 - 1.04	741.882122150285	0.98	242.267744334673	233.299409237243	250.139933781801	282.760027059546	227.558283932795	221.169397657582	813.179357359537	206.368021891636	1178.76937081269	1003.13016195909	254.745328646017	995.10049223274	701.257716242572	690.574656626269	688.58257469502	200.642016314269	207.354133049165	240.504308023296	285.812798364101	245.186540937294	226.788089601038	692.520346982122	86.4043867529295	1229.60461040797	1108.18490812609	115.640457870639	1002.59706602937	633.409082290569	690.574656626269	692.015732714446	x	x	x	x
6.92_361.2742m/z		361.274188090066	1	6.91651666666667	2.3197	0	0.303013218656802	0.390827132866528	1.45280107205035	QC	STZ	100 - 15.8	3392.17416500693	9.98	2436.86338565726	2817.94191009376	2302.88825120552	2427.32977483618	2000.51992076502	2023.9762860293	3000.33383645248	1219.95388331068	4448.12660328115	3253.04871773021	1772.49000797198	3632.89513794884	3036.1311566878	3430.7072611744	3709.68407715857	2018.16871875962	2504.55799978564	2214.17882757694	2453.53603447044	2155.49419239506	2075.39433650328	2555.14630404422	510.783435282743	4639.95512141783	3593.73053577326	804.613600502298	3660.26349592837	2742.37702506249	3430.7072611744	3728.17994404087	x		x
6.44_787.6690m/z		787.668971125287	1	6.43586666666667	0.3007	0	0.530583804588374	0.486904872077326	1.33119859007181	WT	STZ	100 - 8.11	139.46999076674	22.83	151.47290478162	102.094841568057	105.331646025937	91.2481485191261	87.5365282821366	90.9373482746675	144.218804692273	250.789319019018	103.873529641088	81.1277740276346	165.299754802866	91.5107624175601	173.430177889828	96.3951388258821	82.392436109475	125.447277828203	90.7408528437752	101.274171850228	92.2332938817494	94.3177202966398	93.2475636639644	122.819714695096	105.00317401599	108.353147026524	89.6240370558764	75.0370553717577	92.2001572967742	156.650325941921	96.3951388258821	82.8032310717125
6.90_533.2875m/z		533.287474336041	1	6.90235	0.183166666666667	0	0.547060526087193	0.493771895915861	1.2457476795127	QC	STZ	100 - 3.71	22.2303527584691	30.30	12.0283445777567	19.6842411396979	12.9343105875251	10.3439661189357	28.4035683685025	23.6754989729659	26.2912018518484	0	35.5076211202419	29.859761464619	0.586559286364695	31.3073849574284	20.7126509060325	16.3838471629164	29.5945602064584	9.96166995169614	17.4951525578111	12.4360687659119	10.4556430177943	30.6039075272944	24.2769625422733	22.3901308662573	0	37.0389116948021	32.9868827298659	0.266265861690215	31.5432386461208	18.7086443376215	16.3838471629164	29.7421137540473
6.45_207.1745m/z		207.174487441558	1	6.45003333333333	0.159533333333333	0	0.410042939422608	0.444470686695039	1.54405505017253	WT	STZ	100 - 1.39	17.7654056096445	34.50	10.8839025870308	11.5091038465049	5.2783466597766	9.76416664661736	13.4091643977468	18.1894047997335	10.7664366567826	29.3105561774741	12.6769772899182	13.131943726095	32.32303647077	8.38348333682742	17.5565897885674	10.9058780964041	9.37196052706785	9.01386260241586	10.229173996056	5.07501977682625	9.86958383751828	14.4479321021511	18.6514970389263	9.16891997052936	12.2720594435498	13.2236806517748	14.5072119287079	14.6728921669184	8.44664017575762	15.8579409089621	10.9058780964041	9.41868756115739
6.45_408.2936m/z		408.29356886936	1	6.45003333333333	0.130666666666666	0	0.00130418986013436	0.0133466964248553	8.50187534577416	STZ	WT	100 - 7.11	47.082178997169	37.55	24.0412659847613	25.621114410654	44.6830689408089	27.6691443559318	69.9147177165052	90.5637625743527	0.160424846222428	0.9691516567875	4.6854051136262	3.69527395345668	16.5778493465141	7.13904350582045	5.55024640114556	10.784180133158	12.4587871037934	19.9105666962691	22.7717849082601	42.9618350556562	27.9678696417855	75.3308009765967	92.8644872158935	0.136621114597956	0.40577485701385	4.8874664306656	4.08226866453164	7.52543765622977	7.1928253769947	5.01324462891196	10.784180133158	12.5209045410182		x
6.45_504.8334m/z		504.833361628921	1	6.45003333333333	0.439816666666666	0	0.690224602133663	0.54418290614036	2.69210496093643	WT	STZ	100 - 11.6	132.465183271524	79.83	116.896166780602	74.1628896278214	42.4902655692762	19.4059954809167	20.2487002565242	22.0263359159003	211.045544336506	365.597821341923	60.6129775474185	19.0727623895575	127.671037098425	10.7909569153112	290.52527760469	31.1702402330056	10.1504931132649	96.8114127891036	65.9152191318235	40.853500534541	19.6155090630044	21.8173062679603	22.585903367208	179.730747307113	153.072434681006	63.2269538794314	21.070194315665	57.9556738698695	10.8722504183124	262.416149166684	31.1702402330056	10.2011017811481
6.45_523.8563m/z		523.85629028637	1	6.45003333333333	0.2582	0	0.698804668817616	0.545707716274491	2.38180704212967	QC	STZ	100 - 29.7	34.1791236641621	93.16	33.7189654882067	28.7987611331808	9.9346786313225	5.20404988468548	5.0290464216986	3.41498364293438	45.6849855035243	110.489215068964	11.2685897783696	5.16832173817436	26.558940891731	0.468758638384858	77.3113411347372	16.1459937349155	9.08003612283375	27.9254724650392	25.5960448729136	9.55198545684545	5.26023453822597	5.41863154809831	3.50173950194926	38.9062778419566	46.2608149428275	11.7545554604346	5.70958422723454	12.0563077706	0.472290024162362	69.831253909323	16.1459937349155	9.12530767046997
6.45_789.5472m/z		789.547156886365	1	6.45003333333333	0.0750500000000001	0	0.450812550599751	0.463726423239629	1410.13148889524	WT	QC	100	2.84800011142454	173.21	0	0	0	0	2.23358693732645	0	0	2.34109312496671	0	0	14.7469075435805	0	0	0	0.00605900967502495	0	0	0	0	2.40661621093756	0	0	0.980194091798126	0	0	6.69429013509134	0	0	0	0.0060892188880083
6.42_223.1695m/z		223.169452565895	1	6.4217	0.201316666666667	0	0.108075448171922	0.254491446407407	1.68735534927649	WT	STZ	100 - 3.4	69.2907929183311	18.42	46.0153054359279	36.690675801314	48.5525692806891	36.0591689029478	30.6832597417419	48.3874046998846	81.9324051785251	136.949166145988	50.2610115841946	49.8127349145517	48.9194828779071	47.8699568088202	71.0225548722458	38.3185842849829	30.3571772434812	38.1090916140593	32.6102980570897	46.6822785992712	36.4484756845242	33.0601997463649	49.6166612056734	69.7753295749552	57.3393523313544	52.4285522664079	55.0294699114462	22.206771872378	48.2305843702169	64.150925204222	38.3185842849829	30.5085330725867		x
6.46_104.1059m/z		104.105850496347	1	6.4642	0.0705	0	0.760520118254989	0.56283979990915	1.36079239885294	WT	QC	100	2.83116869406969	63.70	2.27910972862364	0	1.14552516083554	0.665391933231553	8.0404668337003	0.37265120285529	4.55468086106313	1.9286193779761	0.427143416494845	4.70159034079801	0	5.37497816808607	1.75126499970823	0.950969696044538	3.53935372682262	1.88751982897407	0	1.10139845311685	0.672575725867221	8.66333765752177	0.382118210196168	3.878860354422	0.807495139539327	0.445564270019474	5.19397348165498	0	5.41547048097991	1.58182524144814	0.950969696044538	3.55700035495027
6.46_303.2342m/z		303.234217385833	1	6.4642	0.0706666666666669	0	0.887238907809344	0.601001298721613	1.34163314411154	WT	QC	100	2.09117752669223	63.08	0	3.0468895463817	1.1834825461448	1.5460373778624	2.79400564420548	2.14455478395589	0.670001539516976	0	7.51435702376436	3.52068307053486	0.84202352633717	0	0	0.775634765625	3.90040697321499	0	2.70804432146709	1.13789368420674	1.56272891164102	3.01044887236157	2.19903606759879	0.57058715820267	0	7.83841883701299	3.8893934137541	0.382232666015966	0	0	0.775634765625	3.91985375268809
6.93_321.2435m/z		321.243521099347	1	6.93068333333333	0.156316666666667	0	5.70021861456826E-06	0.000236983358041683	25.9955021714643	STZ	WT	100	15.7909959461869	25.16	10.316716095417	12.5413304304537	18.9524380436986	18.5011909048953	14.3018390515413	20.1324611511154	0	0	0.636681467882915	2.79040984787045	0.217615182016297	0	1.22123054087556	6.06811163511845	1.14382119665727	8.54412841796576	11.1466064453056	18.2223722863469	18.7009359158217	15.4097595810879	20.6439157125048	0	0	0.664138793944403	3.08264091556901	0.0987854003907387	0	1.10307309031253	6.06811163511845	1.14952409861617		x
6.44_251.1649m/z		251.164868222017	1	6.43586666666667	0.3147	0	0.101186232539073	0.246851458145585	2.96373393691755	WT	QC	100	16.1790956616392	26.34	5.7481004905789	6.8630554197147	8.75441735542993	6.72884936286173	4.20081963401752	8.98398420706598	8.47122359838575	34.1009678939086	8.00020702379924	7.90282195331774	33.1779034929079	5.42145000751613	8.62525583776393	4.49311633401834	3.25870081048387	4.76047884778912	6.09981358836696	8.41718895652796	6.80149625875162	4.52624451795572	9.21221758934667	7.21426909404864	14.2777606314495	8.34522145235217	8.73046026566536	15.060955078156	5.46229241527624	7.79073835221744	4.49311633401834	3.27494814991934
6.90_368.3524m/z		368.352362062741	1	6.90235	0.154983333333333	0	0.704763519367833	0.547404287264088	3.09485193951862	QC	WT	100 - 53.6 - 1.46	25.6311983380901	80.04	0	24.1880339517053	6.39176117415723	8.77916272606735	25.291402678541	33.3728809486022	7.80164548006193	1.44336674887323	21.6427793687051	0.515073440746483	14.6279230219846	3.66050348892994	54.0987265939657	0.714324951173893	22.0805434691306	0	21.4980776274464	6.14554451582213	8.87394548700729	27.2506517057189	34.2207013943861	6.64404253008504	0.604324340819858	22.576139109769	0.569015502930426	6.64027766455851	3.68807983398429	48.8645243699807	0.714324951173893	22.1906333808857
6.93_371.3164m/z		371.316386240454	1	6.93068333333333	0.481983333333333	0	0.371778599224316	0.423707171863376	1.57483173159564	WT	QC	100 - 4.59	221.087042699244	26.46	179.173153000023	170.211620869799	176.580466915513	103.942154301841	101.805533586633	117.871435073609	180.704899777086	453.518006247287	144.393985907896	115.726303208036	321.67797793697	110.50108311819	189.571828208178	139.821361159856	91.769983046399	148.388151241662	151.282350845816	169.778421077665	105.06434837321	109.692102598884	120.865896737953	153.892027339876	189.883804922958	150.621075830231	127.845964114875	146.024222910178	111.33354127761	171.230226708766	139.821361159856	92.227532895635
6.44_196.1517m/z		196.151737974043	1	6.43586666666667	0.200983333333333	0	0.223241114631616	0.343709744829875	1.6524122450982	WT	QC	100 - 24.6	53.2005828127166	27.02	43.8171638044799	33.2595801520374	23.9631325169173	28.78431830056	32.175215914774	71.8054548544486	33.3367799353355	88.0910118099721	42.1680491660803	46.2535900936274	75.6487764680742	33.7052894032102	34.8120689960657	39.284877857378	22.4901783700598	36.2886281830348	29.5607752739393	23.0400500908386	29.0950833752522	34.6677332844707	73.6296345780444	28.3902907755169	36.8828938908107	43.9865752795856	51.0975867661119	34.3404104586258	33.959207667064	31.4439045228367	39.284877857378	22.6023106531976			x
6.42_798.5421m/z		798.542075658577	1	6.4217	0.225316666666667	0	0.955573525667897	0.621347843045876	1.1367888002707	WT	QC	100 - 9.4	19.1067174726294	108.21	38.0251204193628	33.4910574353902	32.7157820352683	0	0	0.884785604467031	34.6279865804101	57.4797632906927	18.0563541328925	2.29848365175715	2.17771718002423	0	43.2789173455295	7.14395135641297	0	31.4917565790121	29.7665099201054	31.4555393090363	0	0	0.907263116275428	29.4899090402698	24.0662465643237	18.8350468197663	2.53919679723049	0.988564591740539	0	39.0915617517123	7.14395135641297	0
6.42_539.1638m/z		539.163764564722	1	6.4217	0.20165	0	0.048063654032276	0.155453031374227	2.52299120316895	WT	QC	100 - 6.79	38.8668897362526	17.84	16.9140252886429	27.0091477985364	22.1466261745578	27.9297544543481	24.9418139588431	28.3025458228978	26.0274068660524	58.4784178762107	25.0888966179771	18.2150898976641	78.8753931872282	26.5161339723828	17.9220476334029	9.89524645419567	18.3979559149792	14.0079074382093	24.0054548122202	21.2935172830455	28.2312933735092	26.8739813975584	29.0215570779748	22.1654776044126	24.4843740253941	26.1708725348408	20.1227004134032	35.8051181208201	26.715892847669	16.1880396911238	9.89524645419567	18.4896850586023
6.46_309.2036m/z		309.203550196948	1	6.4642	0.187866666666666	0	0.556853540314913	0.497320826246764	1.89069018499901	WT	QC	100	8.75228605397983	31.77	3.21158943273103	4.59652574826997	4.85187689336771	2.17744977985804	5.11434941035071	7.89577976542322	6.11895297364015	13.0947129894685	1.47871833020511	5.24687215997696	21.7874808959447	4.78697897464353	4.0502433195905	3.53595728747239	6.30124555956186	2.65978362545282	4.08534515662432	4.66497802734494	2.20095825195074	5.51054270315607	8.09636788758273	5.21102681483712	5.48263551295156	1.54248907490818	5.79636099386926	9.89032568348234	4.82304160492702	3.65837101638095	3.53595728747239	6.332662520316
6.46_345.3363m/z		345.33632070146	1	6.4642	0.0985000000000005	0	0.555263525682372	0.496669110375018	2.35023642821046	WT	QC	100	2.53978495320937	114.74	0	12.0993069927672	0	0	0	0	3.4122167160571	7.82315350224979	0	0	2.39171659847121	1.61162290247812	0	0.342498779296562	2.89945371883134	0	10.7537405267481	0	0	0	0	2.90591427683927	3.27548219263772	0	0	1.08570863306522	1.6237640380871	0	0.342498779296562	2.91390991210804
6.90_170.0514m/z		170.051351198395	1	6.90235	0.0424999999999995	0	0.626043470684057	0.520114620249535	2.96035194761984	STZ	WT	100 - 29.2	12.6901017467083	86.11	26.9077380314372	49.2328724488127	0	0	0	0	4.8066196878117	0	20.6594742329748	0	0.245468556100984	0.00855858556527164	17.9013541481795	17.0456493510619	0.0768123124089132	22.2845299852451	43.7576743872613	0	0	0	0	4.09341666618662	0	21.5504282639754	0	0.111429310092695	0.00862306153406634	16.1693483581358	17.0456493510619	0.0771952858038674
6.46_285.2581m/z		285.258146161076	1	6.4642	0.2285	0	0.00827385543653836	0.0477198867314205	7.78173577064733	WT	STZ	100 - 9.91	250.512822457605	44.31	17.8391551216192	90.8759984075423	26.5930788469668	0.390438021563133	16.1752427414665	41.2805422479333	332.989898514969	58.4643405790906	278.936960977039	236.686266675839	134.473338689045	461.52612930965	85.2341159919211	123.471196644244	204.845163213154	14.7740841966986	80.7696595819977	25.5686884121341	0.3946533203125	17.428290229911	42.3292526599815	283.581079590994	24.4784799909713	290.966309206091	261.473693681607	61.0435470595149	465.003029094593	76.9874782691384	123.471196644244	205.866487075637	x	x
6.69_251.1646m/z		251.164560906362	1	6.69185	0.0839833333333333	0	0.559895574783762	0.497872717214746	5.25052653387604	WT	STZ	100	4.55012879525573	79.28	1.48650048092889	1.42039020593184	1.07389935242563	1.21883567356199	0	0	0	9.42667887478618	0	0.885690609590271	15.8566655559731	1.1317377311848	0	2.42205044627109	0.761413887221938	1.23109436035236	1.26242831349401	1.0325317382833	1.23199462890625	0	0	0	3.94686347151398	0	0.978446271518816	7.19805962660974	1.14026365945684	0	2.42205044627109	0.765210170034026
6.51_494.7868m/z		494.786751577832	1	6.50603333333333	0.214166666666666	0	0.692064018867972	0.544583646540858	1.17559719487294	QC	WT	100 - 5.88	102.495232199836	22.32	80.7966761694101	143.283702266587	65.0919088321646	98.7017896735334	66.5626507303725	71.9919344018286	90.3969640090996	92.3401785733549	81.8432118378683	98.7125194425857	37.2087116655855	122.612450368372	107.94051281225	77.3835355088305	122.161648278428	66.9144299941435	127.349091713088	62.5845072192716	99.7674070253104	71.7190594257477	73.8208515400106	76.9839228149928	38.6619808105555	85.3727566207942	109.05037894159	16.8907217127578	123.536149321137	97.4969680600712	77.3835355088305	122.770725908136			x
6.49_527.3213m/z		527.321261226292	1	6.4922	0.382316666666667	0	0.0136113253785016	0.0684138514400939	1.48647526248675	WT	STZ	100 - 70.3 - 2.27	223.049801068408	11.64	161.61578788563	176.001933690255	141.913913336386	153.452618871094	140.893496093986	126.439154267818	202.09773518177	154.439606563357	263.072579414728	275.624028928626	166.919136201025	276.145720120941	177.188603886039	218.577946071076	234.067234930698	133.847440725733	156.428721764177	136.447255781311	155.10934438626	151.808092198695	129.651274321252	172.110608103521	64.6624383620719	274.417765281133	304.48928838815	75.7721660304913	278.226059529541	160.045113772382	218.577946071076	235.23425517521		x	x
6.76_766.5409m/z		766.540938087891	1	6.76185	0.056	0	0.347089060771744	0.409433420505161	2.59336892394404	QC	STZ	100	5.59690608482091	86.01	1.34288210544672	0	8.15692645760495	0	3.44915376886919	0	7.43881679743165	3.20696505659091	3.8886543143355	0	6.31207371990637	0	11.110945915527	3.44925514253416	2.23051719640161	1.1121520698066	0	7.84271397063081	0	3.71634935513763	0	6.33505012525314	1.34272668077574	4.0563552053386	0	2.86533652633718	0	10.0359310032884	3.44925514253416	2.24163818360302
6.78_440.3129m/z		440.312909827969	1	6.77585	0.238833333333333	0	0.00102750470173496	0.0111983212596122	2.61659986981805	STZ	WT	100 - 16.3	223.308767341065	13.32	261.349607103009	229.508310178616	243.588123348561	247.190649959024	183.944338866423	174.271574590757	125.373113865597	125.105217336306	82.7974887802957	59.6927117828158	29.5056226699137	89.5844982850837	204.548872345449	161.487816285203	166.167032176979	216.445289801566	203.984642911255	234.204879496539	249.859402437217	198.193954499039	178.69885206448	106.770334896788	52.3804002405548	86.3681874124901	65.9441464641503	13.393940267491	90.2593816839663	184.758200180837	161.487816285203	166.995513320777		x	x
6.78_460.2797m/z		460.279654735569	1	6.77585	0.0564999999999998	0	0.00431759521611041	0.0306621905621118	3.19247066613357	STZ	WT	100	6.14974385227369	22.13	5.44986193437268	8.71430327447689	5.7813888415773	6.58059554732538	5.27613384795727	5.0961796679326	0.606663692747086	0	0.582192358916129	2.46912009064309	5.33360000208727	2.56638850820892	3.95504617805541	7.30449264118718	6.52904645676366	4.51348275912612	7.74518378128068	5.55868430016478	6.65164184571015	5.68486009538053	5.22564542560919	0.51664733886858	0	0.607299804688694	2.72770346717298	2.42116293012487	2.58572235538594	3.57238446299297	7.30449264118718	6.56159919484619		x	x
6.78_462.2972m/z		462.297196883623	1	6.77585	0.1405	0	0.000449773006399035	0.00636563670184374	9.1889098107139	STZ	WT	100 - 0.988	31.0401791976164	28.75	16.0284504153831	36.1816197946416	30.1711474577169	40.4783082945928	36.9639513447331	26.4175978786306	2.88521361467411	0.000990930836804776	3.42557643423429	5.68337074638665	0	8.27287560487412	19.2608675120354	12.5303281130536	34.8269594853337	13.2744894231283	32.1578542755897	29.008926451211	40.9153255749478	39.8274376698418	27.0887230249581	2.45710754394892	0.000414893598745854	3.5733067732625	6.27857273888638	0	8.33519918220759	17.3973250237983	12.5303281130536	35.0006009041603		x
6.78_816.6479m/z		816.647860208945	1	6.77585	0.0563333333333338	0	0.757468054036292	0.56259698652882	1.76070596065316	WT	QC	100	4.16574487553128	66.46	1.2058781680488	5.29263475456427	4.25088999622133	5.20814491445758	3.87031953489449	0	2.73408073275866	4.44019773300323	3.27671896714754	9.50212505500078	0	5.04134676527747	0	4.06800835885424	3.02984608468828	0.998687744136646	4.70403973446223	4.08714171131177	5.26437377930159	4.17014156849184	0	2.32839965819498	1.85906982421602	3.41802972555865	10.4972534775683	0	5.07932567128271	0	4.06800835885424	3.04495239258154
6.64_289.6405m/z		289.640526539349	1	6.63586666666667	0.111983333333333	0	0.146887149646472	0.297890243490622	1.98852021374127	STZ	WT	100 - 1.93	35.7932509648737	40.70	79.4706121149266	21.1582502616061	32.6204711199162	40.5882660186765	25.4343997914546	15.4875064826625	47.9200899031205	0	18.762644540117	7.89763632692383	1.74381223549559	31.6754763919142	30.730522007933	41.6673552833874	17.3559564547448	65.8162063474747	18.8052368164001	31.3638998598798	41.0264704391951	27.404726375616	15.880958419594	40.8097389423166	0	19.571796486422	8.72473156451886	0.791595458982272	31.914103091598	27.7572585548874	41.6673552833874	17.4424903626262
6.64_279.2322m/z		279.232228721483	1	6.63586666666667	0.35065	0	0.00294194682399185	0.0228438484155384	7.54518478125934	STZ	WT	100 - 6.38	245.265474023135	34.03	267.573196625666	552.796138153361	175.274355295432	211.201758464372	103.207733836862	161.539661763115	36.1647075274295	1.95551503626432	58.2980846208479	46.8126650442357	10.904352778719	40.9020248787431	81.0078480815084	102.708244337535	155.88907708547	221.599560560834	491.319563793472	168.522622106908	213.481962899265	111.202927092342	165.643491703919	30.7986123586868	0.818756103517217	60.8122296037661	51.715211922119	4.94998025995702	41.2101596353111	73.1701135305483	102.708244337535	156.666314057192	x	x
6.62_1043.7043m/z		1043.70430003976	1	6.62186666666667	0.20965	0	0.128430678260862	0.279795597628733	2.85701532521438	STZ	WT	100 - 39.4 - 5.71	444.135702885034	45.45	176.863718024904	494.377473815639	210.616096091132	624.023673906461	635.399588305453	523.533667166615	135.095059393965	0	292.039593579032	304.41167472143	8.34706286369857	192.83321884858	157.746925202276	203.971193451507	369.638210782779	146.475516560445	439.397651358107	202.502965772557	630.760841054431	684.622086601799	536.833763965681	115.049744635505	0	304.634001847938	336.291776059103	3.78911038943679	194.285924848449	142.484471560481	203.971193451507	371.481165330673	x
6.80_237.1850m/z		237.184986434624	1	6.80401666666667	0.1685	0	0.244583549143345	0.35796483069496	1.47880228441373	WT	STZ	100 - 0.199	52.8478439740193	19.83	29.2596474169589	27.9485024016133	32.2665170708444	29.4618651162842	33.3410588518053	62.1439495919155	33.05470041125	83.0648612553096	50.7956907500749	42.9731615724228	78.5189029154721	28.6797469395864	46.4314762656244	31.6269154813384	36.3391874166738	24.232341249165	24.8403435930515	31.0235804540295	29.7799452117664	35.9238905733493	63.7226838680163	28.1500660229721	34.778491026342	52.9862898389427	47.4736090239956	35.6432910189398	28.8958053588912	41.9391018303351	31.6269154813384	36.5203685520724			x
6.62_562.3497m/z		562.349668914991	1	6.62186666666667	0.0558333333333332	0	0.00592566347240986	0.0380228064656392	65.5663711295543	WT	STZ	100 - 2.42	16.1344431762969	64.60	0	0	0	0	0	1.47646815570285	2.73693252958922	0	25.9259263348731	14.9463504739745	4.98457759364662	48.212872125698	2.79083393127735	11.6359787714594	15.1529046715913	0	0	0	0	0	1.51397705078091	2.33082830731494	0	27.0439997337892	16.5116359321447	2.26272583008574	48.5760830342029	2.52081298827989	11.6359787714594	15.2284545302468		x
6.80_258.1125m/z		258.112494467911	1	6.80401666666667	0.1125	0	0.728620646128615	0.553910681303772	2.29939123173806	WT	STZ	100	4.17460909580205	94.44	0.863902542733266	1.84018707131524	2.00634465269843	0	5.40622618434288	0.776507370498925	0.639649524161275	0	2.54927110604062	2.65122420237993	0	19.2075097422305	0.659259425729144	7.99147930141187	3.18261714987735	0.715469360351904	1.63553948151165	1.92905836768309	0	5.8250302944591	0.796234130859375	0.544738754630316	0	2.65921017527478	2.92887878418304	0	19.3522092126417	0.595474243164063	7.99147930141187	3.19848514885438
6.80_438.2982m/z		438.298197025274	1	6.80401666666667	0.496983333333334	5	7.83463408196017E-05	0.00182590395404224	2.31597101507865	STZ	WT	100 - 20.7	1246.45070232525	5.74	1355.99747373166	1540.70068305134	1394.28663812744	1323.33980216614	932.231344209989	932.148272664957	601.24138095952	653.263325899261	567.17355127366	516.163529595765	311.031347473101	580.314175546432	1084.65294117354	972.120586033596	1000.50511117239	1123.01399426386	1369.35903724255	1340.57740409207	1337.62701884326	1004.44850738844	955.829008088568	512.029586085525	273.515327351173	591.633300640256	570.219753442576	141.191234497142	584.68596319619	979.709753147088	972.120586033596	1005.49346300139	x	x	x		HMDB0011152
6.80_509.2884m/z		509.288445884879	1	6.80401666666667	0.1265	0	0.0791326329000295	0.211966348077637	2.92283796588455	STZ	QC	100	17.2353466060615	23.68	13.8837796018934	21.1177557736973	14.1902370436267	23.2767034490926	21.2784323568475	9.66517141121174	5.50336911885587	0	21.4816028523405	7.87499785101091	0	9.58959627282327	5.40236278036986	7.47316101272421	4.81483072593811	11.4983096121068	18.7692457289771	13.6436157524572	23.5280064818903	22.9268086222887	9.910709995281	4.68678288162164	0	22.4080117453171	8.69972223043536	0	9.66183934445291	4.87966915964904	7.47316101272421	4.83883666992566		x	x
6.62_456.2981m/z		456.298057578653	1	6.62186666666667	0.0558333333333332	0	0.0960842725709676	0.238486517730884	Infinity	QC	WT	100	3.94120907010248	113.41	3.24772746091807	0	5.19109668062917	4.13972388853872	0	0	0	0	0	0	0	0	1.83509781313017	0	9.98852939717728	2.68971252441122	0	4.9911307490223	4.18441772460577	0	0	0	0	0	0	0	0	1.65754699706739	0	10.0383305409506
6.62_280.6559m/z		280.655866254288	1	6.62186666666667	0.0979833333333335	0	0.0523274576866619	0.164705443105264	3.63013182317896	STZ	QC	100	5.44435549258399	19.36	4.63273444033423	4.17454911241149	9.15470995244121	6.01074368028576	7.1910797491133	1.50231602091796	0.980419699439213	0	2.12056606622568	4.35831054194041	0	4.96541264896469	1.6755748360189	1.1647033840386	1.65902573729821	3.83675169680518	3.7102966308629	8.80206190582292	6.07563766836827	7.7481511058065	1.5404815673844	0.834945678710284	0	2.21201693585582	4.81474304199239	0	5.00281950650743	1.51345831155857	1.1647033840386	1.66729736327852		x	x
6.64_504.3453m/z		504.345320439484	1	6.63586666666667	0.223483333333333	0	0.0589264464540231	0.177096405692078	2.02090110327471	STZ	WT	100 - 10.8	119.584231173936	26.81	72.6178822994354	155.225581117436	85.2398131604718	130.63667578787	162.077542383947	111.707892294458	80.3471904445498	21.0847800799441	99.815746442633	92.5711038259561	13.7385968363391	47.4848879445412	43.2541752354094	73.3281594129235	71.1931457634843	60.1408923216105	137.962911714569	81.9562953034005	132.047072792407	174.633202948893	114.545772404016	68.425327945329	8.82800288498473	104.120369137651	102.26579169761	6.23657217621448	47.8426145957481	39.0692135095438	73.3281594129235	71.5481029295355		x	x
6.64_520.7192m/z		520.719181124821	1	6.63586666666667	0.139983333333333	0	0.0314422989785925	0.119972077278229	3.02494224635122	STZ	WT	100 - 7.32	42.0097340374047	3.43	35.2334630094443	55.2681624967441	33.0797282813415	51.6309071453352	40.1460735328707	36.7000697586927	10.1944369668823	0	40.7301307500924	16.5467163656174	6.31859300060815	9.53680610503893	25.1198611539972	25.3239036697762	26.7384775499297	29.1797534969553	49.1217785642954	31.8054660030518	52.1883315924909	43.2560693094603	37.6324156820499	8.6817932128979	0	42.4866456432478	18.2796032367413	2.86829592350983	9.60865148277572	22.6894447394801	25.3239036697762	26.8717911451342		x	x
6.76_530.3243m/z		530.324253271194	1	6.76185	0.41015	0	0.0944986907795325	0.236018793955298	1.87705205990705	WT	STZ	100 - 22.3 - 0.419	373.941556291182	18.76	129.208890658719	279.876408291391	137.359693793447	195.64659125705	222.400499645823	230.812716721332	269.283627938849	132.856868495817	507.287766469408	578.46432998569	287.809167220784	467.947577636547	253.476209726269	277.153605575097	359.550229485981	107.008600830008	248.751294278508	132.068469063008	197.75885693277	239.629198588039	236.67639210149	229.327502929178	55.62594506199	529.164900191032	639.045125637004	130.649633709384	471.472853300749	228.951681623522	277.153605575097	361.342887039496			x
6.64_524.2989m/z		524.298898762447	1	6.63586666666667	0.349433333333334	0	0.0775979974761302	0.209543237642069	1.60954776724097	QC	STZ	100 - 25.3 - 7.22	891.41240093402	15.93	664.625475204095	578.331572924946	636.068289701605	571.881070834771	463.812444595279	408.248327000319	995.125929916133	550.902728240826	1138.53222831479	955.323887996371	387.836025073364	873.028538134551	1051.54019444938	841.938589451336	780.75841890134	550.431489775893	514.015197513278	611.566340317692	578.055289096162	499.74260206485	418.61966051273	847.469808523103	230.657889521078	1187.63221347424	1055.37202966996	176.056360902042	879.605484798502	949.800756741243	841.938589451336	784.65115032614	x		x
6.71_414.3614m/z		414.361410279595	1	6.70585	0.0700000000000003	0	0.4892022082247	0.476679012404737	6.36705471420056	QC	WT	100	19.3832054601699	92.44	11.3891832675458	0	3.31010453067942	0	25.3650738052071	1.1071874285124	8.45269136211153	5.30148005534078	4.51161048350023	0	0	0	35.3434320144072	22.8061843661024	0	9.43232744932146	0	3.18259618766139	0	27.3300299133677	1.13531494140688	7.19848665862547	2.21968078613043	4.70617678762057	0	0	0	31.9238566916545	22.8061843661024	0
6.66_761.6377m/z		761.637736825556	1	6.66386666666667	0.0419833333333335	0	0.356121416589027	0.414624393371107	5.74575074756927	STZ	WT	100	0.910739729165935	150.73	0.772006167388573	3.60981506984559	0.846609936666369	0.236007201095073	0	0	0	0	0.951039927603427	0	0	0	0.846367239276066	0	0	0.639362348699287	3.20836677950814	0.813997724814325	0.238555213339461	0	0	0	0	0.992054178381814	0	0	0	0.764478855481448	0	0
6.71_452.3740m/z		452.373950655014	1	6.70585	0.125983333333333	0	0.00799358835862618	0.0470075410690629	5.8218822635542	STZ	WT	100 - 2.44	42.0981891057047	9.71	12.7469889717634	53.5685758213272	16.2764436536357	48.547446633689	73.4874487927702	47.9622307610428	16.7291347521992	1.99483817026019	5.90781901829305	12.5573304313633	0	6.1970409337744	20.9265873691883	21.4532330939442	24.9348731365841	10.5568389892518	47.611203279192	15.6494597196644	49.071581015532	79.1803008020889	49.1806859470737	14.2468769016986	0.83522033691429	6.16259777545858	13.8724211454395	0	6.24372624349273	18.9018818530988	21.4532330939442	25.0591942606122		x	x
6.66_342.3367m/z		342.33671779969	1	6.66386666666667	0.111983333333334	0	0.168193718360009	0.319474861944387	2.84881541897081	WT	STZ	100	18.3464903538057	59.48	2.82073431539649	9.42546512355372	0.000249314641403387	3.15236747855154	9.86194258498782	13.3794919305298	2.6729109208364	41.3074683896997	14.7557029868397	24.4964638028057	17.0016793088089	9.84471671384375	17.797089753315	5.88028470353632	8.19482920248276	2.33608407954704	8.37725717210103	0.00023971080668432	3.18640148639915	10.6259176662163	13.7193908691433	2.27630618214465	17.2950558997081	15.3920528236323	27.0619033483249	7.71783329763199	9.91888173127491	16.0751718333902	5.88028470353632	8.23568725586406
6.72_317.1368m/z		317.136847356433	1	6.71985	0.280483333333333	0	0.241894258792255	0.354939413106336	1.57644039571879	WT	QC	100 - 0.609	146.706135106656	11.00	107.700724037529	127.506270583363	90.9472602678441	84.4625571313883	96.2793080827282	98.3778066964884	98.7626230147668	215.380556580495	103.901966927679	80.289859940412	270.284551839179	111.617252337403	82.6086736204351	93.5001265181762	103.076132266836	89.1959038490285	113.326271513442	87.4438861745787	85.3744429923475	103.737776997878	100.877043009263	84.1082909201429	90.1778518748141	108.382810690651	88.6983707954253	122.694416012138	112.458119139957	74.616054747355	93.5001265181762	103.590052692806			x
6.72_540.3664m/z		540.366396544604	1	6.71985	0.196483333333334	0	0.120056570341053	0.267865191421058	2.33110584297039	QC	STZ	100 - 7.5	61.1070948460114	34.60	38.6250103877998	15.7249272348499	42.5974897139275	20.8304905679356	23.124308913253	16.380450921516	100.106361536423	72.8536251705931	40.253593092212	67.1866489453571	9.61116913713234	49.1187420947753	68.1681918702077	77.81541825197	37.3376744158565	31.9885752255242	13.976154781977	40.9565943041878	21.0553834728022	24.9156796932095	16.796587641142	85.2526464166868	30.5031406895896	41.9895569712213	74.222900688582	4.36294555663687	49.488777360344	61.5727297594254	77.81541825197	37.5238338411139
6.73_358.3684m/z		358.368446768521	1	6.73385	0.210483333333333	0	0.669156894774315	0.537395935032533	1.71817443429057	WT	STZ	100 - 7.36	75.8959735140083	13.66	79.1041031668143	39.708138759181	31.0941915883483	37.1868671657585	34.5565701984503	43.3848264116987	53.5715823341444	227.286638450466	22.8839227870511	31.1673312633243	102.272845068458	18.1935211806059	74.0030059898264	56.7146492860786	62.5217420329688	65.5126698839293	35.2921883271171	29.8964140528752	37.5883489528783	37.2335639344032	44.4869950535152	45.6226666978954	95.1628185046982	23.8708076913963	34.431390304453	46.4262826498521	18.3305817842489	66.8430093887839	56.7146492860786	62.8334650244256			x
6.61_1017.6888m/z		1017.68879279017	1	6.60786666666667	0.279316666666666	0	0.214173858292588	0.338667903495469	1.54024282842269	QC	WT	100 - 31.6 - 2.21	348.762261477109	32.11	214.525300102027	533.943381201932	244.927577369898	419.166127229471	358.251930999201	299.664277404709	263.531970533784	0	336.509798397073	423.697802252453	0	334.860209479581	266.148711783707	303.914932872071	476.223139775549	177.666196881061	474.563425893118	235.492736487865	423.691584163234	386.004632429649	307.277090384388	224.429272611562	0	351.022014824854	468.070373983542	0	337.382873563773	240.398083869955	303.914932872071	478.597509025425
6.73_765.5253m/z		765.525295132168	1	6.73385	0.0420000000000007	0	0.0528046662904885	0.165319283189418	Infinity	QC	STZ	100	3.05086770963172	113.43	0	0	0	0	0	0	0	0	0	0	3.1229156781619	0	0	6.81137084961557	2.34123227927958	0	0	0	0	0	0	0	0	0	0	1.41763305664324	0	0	6.81137084961557	2.35290527344227
6.73_789.5476m/z		789.547586744135	1	6.73385	0.0839999999999996	0	0.506631121622698	0.477127693636957	Infinity	WT	STZ	100	4.63499497191502	244.95	0	0	0	0	0	0	0	0	0	0	27.8099698314901	0	0	0	0	0	0	0	0	0	0	0	0	0	0	12.6242065429625	0	0	0	0
6.73_814.5587m/z		814.558741681013	1	6.73385	0.0979999999999999	0	0.187483731319601	0.333753285908428	Infinity	WT	QC	100	5.19340614031241	160.45	1.39111726815447	0	0	0	0	6.57437544138199	1.63664279364818	2.92171978934684	0	0	4.81671057646999	21.7853636824094	0	0	0	1.15209960937489	0	0	0	0	6.74139398335467	1.39379882812483	1.22329711913881	0	0	2.18652337789217	21.9494833746478	0	0	0
6.65_309.2055m/z		309.205489292593	1	6.64986666666667	0.0699833333333331	0	0.42273407623125	0.450880075651209	Infinity	WT	QC	100	3.28616277216384	167.69	0	0	0	0	0	3.4192395378438	0	6.52297291697715	0	0	13.1940037160059	0	0	0	0	0	0	0	0	0	3.50610351562509	0	2.73110857743906	0	0	5.98935666053358	0	0	0	0
6.64_1065.6920m/z		1065.69203127698	1	6.63586666666667	0.0978166666666667	0	0.0563186740727168	0.172249784957521	15.6296067558121	STZ	QC	100	46.6223439927008	111.34	0	19.2267072364241	11.9330610614305	51.880159226538	142.882952997484	53.8111834343285	0	0	15.9973849896774	4.72899048964503	0	3.00204236451995	0	0	8.94885163544445	0	17.0885010957945	11.4733883142488	52.4402746820694	153.951666355092	55.1782281793631	0	0	16.6872832165777	5.22424316407921	0	3.02465820312307	0	0	8.9934691190781		x
6.64_545.3411m/z		545.341109683745	1	6.63586666666667	0.636133333333333	0	0.20053422975036	0.338667903495469	1.7978087710323	STZ	WT	100	204.813581906506	24.29	136.161200517642	200.75408959827	156.739758594935	227.487848199325	251.834730396244	255.903864132619	94.5758575468237	5.98851633863175	131.176991287121	157.331326728637	115.85936895317	178.611990793231	107.659488635142	165.66759635928	227.384719333607	112.766385350463	178.428185226963	150.70199552182	229.943882676121	271.343610817379	262.404966884307	80.5427549183347	2.5073365391421	136.834089228909	173.808154183725	52.5938220165178	179.957561396798	97.2431337535101	165.66759635928	228.518421668466
6.75_431.3160m/z		431.316034206296	1	6.74785	0.1825	0	0.138197085593648	0.290566971820869	2.08435678647348	QC	WT	100 - 5	84.6957860360805	18.77	71.8112354838388	79.7910963170217	73.6170170297412	109.060980488644	67.4664824393431	76.7405920997999	54.4417426745002	0	57.3480446985439	53.3521660675905	3.40930451824711	75.2528352339463	50.1995716823244	68.0822527858899	135.805533640027	59.472841178528	70.9175117757534	70.7812202226035	110.238439110163	72.6929082634257	78.6901463832307	46.3637132276426	0	59.8212185565999	58.9395748369015	1.54763793945118	75.8197512762354	45.342623537966	68.0822527858899	136.48263740947
6.76_363.2882m/z		363.288198370677	1	6.76185	0.182483333333334	0	0.168473759010475	0.319474861944387	1.48955633937578	QC	WT	100 - 1.08	51.0986084955105	8.47	44.5004421179235	48.5887759081075	50.6670550109847	70.1348526066896	36.2414419735407	28.7177389584059	34.3432378877272	18.6499700091173	67.9839177713068	44.048880922701	13.4505610555836	27.3509280101194	50.5708913427535	47.0608237213993	55.6641104223788	36.8545076354961	43.1852079578154	48.7153123484266	70.8920518038795	39.0489576670229	29.4472979761941	29.2474111685829	7.80857037261558	70.9157709684655	48.6619851635678	6.10581967234435	27.5569757930664	45.6780169887633	47.0608237213993	55.9416424049088			x
6.65_644.2644m/z		644.264367106004	1	6.64986666666667	0.0559833333333337	0	0.6994330573423	0.545707716274491	2.26731416043351	WT	QC	100	4.56657728447551	101.69	1.46540452215024	0	9.77427861756124	8.6708042549374	0	6.14073141489009	0	0	0	3.18838260650568	24.2110811003474	0	0	6.04227331725707	0	1.21362304688034	0	9.39776420263247	8.76441714178054	0	6.29673345899379	0	0	0	3.5222921409928	10.9905077312637	0	0	6.04227331725707	0
6.61_586.3504m/z		586.350444926735	1	6.60786666666667	0.15365	0	0.0977364835566319	0.241386469737941	11.3821811952765	WT	STZ	100 - 8.25	52.3172328762684	30.26	0	5.05022302506473	2.53620404786309	2.51142947321302	2.07496202491802	15.405673799795	4.57003617351921	0	105.117995748012	78.1349931076824	22.7401479914125	103.340224236984	20.6316901830084	20.9983281743405	34.0318794840011	0	4.48858666419659	2.43850708007813	2.53854370116443	2.23570310284175	15.7970468205618	3.89193725586307	0	109.651281589959	86.317831366336	10.3227844834287	104.118736179445	18.635516789668	20.9983281743405	34.2015567663784
6.80_522.3205m/z		522.320495605469	1	6.80401666666667	0.0283333333333333	0	0.994548414320988	0.630461803604088	1.75389103345508	WT	QC	100 - 58.6	0.511567662598802	168.86	0	1.34370895379674	0.64098891650641	0	0	0	0	0	0	0	0	3.06940597559281	0	0.875027557882609	0	0	1.19427479947705	0.616297419945158	0	0	0	0	0	0	0	0	3.09252929689296	0	0.875027557882609	0
6.61_572.3429m/z		572.342886864599	1	6.60786666666667	0.0419999999999998	0	0.72823446545052	0.553828081847447	5.10672477757852	QC	STZ	100	2.28298995097731	168.54	0	0.871997198302768	1.81033645045891	0	0	0	0	0	0.477368478412854	0	1.28637752085922	9.80549990296857	0	0	6.84896985293192	0	0.775022207156568	1.7406005859375	0	0	0	0	0	0.497955322265625	0	0.583945096451069	9.87936948117617	0	0	6.88311767577773
6.52_223.0957m/z		223.095722060671	1	6.5247	0.0741666666666667	0	0.474530301193888	0.472121337390723	1.96659645481508	QC	WT	100	9.96190906478784	65.56	2.5059785495276	18.8072443488779	2.71904051830985	0.0734000029129416	6.882085120473	3.76700798977154	2.06269228791139	13.326096357912	1.96907823328569	6.27590063598509	6.30242007603455	0.457162423502287	3.45946833713168	9.90514947309634	16.5211093841355	2.07540871938339	16.7156867638688	2.61430051754092	0.0741924537589011	7.41521959105271	3.86270684172497	1.75663138274939	5.57951359450666	2.05399608596277	6.93315646706799	2.86095429957216	0.460606449378648	3.12475515617411	9.90514947309634	16.6034808835843
6.83_539.2790m/z		539.278973561466	1	6.83235	0.0984999999999996	0	0.883494021992916	0.600094157175863	1.43146457124739	QC	STZ	100	5.28259966618606	66.38	0.913703709016714	1.8918122227039	4.17028699572442	2.4965610794798	5.02841931799403	7.64129314260876	5.42462226006265	1.65503481881056	7.44710502735408	4.89687256458496	0	5.14172178541944	2.96855901412488	2.05436372962631	10.824876254807	0.756713837388475	1.68142338899657	4.00964361428253	2.5235147833069	5.41795586455265	7.83541616628507	4.61972042918518	0.692947808789691	7.76826655201748	5.40970701398478	0	5.18045686504906	2.68134267518251	2.05436372962631	10.8788472847012
6.83_555.2923m/z		555.292335258027	1	6.83235	0.467983333333333	0	0.0633034951435443	0.182889097897695	1.72354695142679	QC	WT	100 - 11.8	249.302406887781	0.42	194.052890878158	178.802735495318	309.862820949607	299.556480791578	247.305608039984	191.131121171712	172.774834532093	53.9378288163024	221.064522058435	202.514572861747	46.6520961791306	170.925999685609	249.113248281064	248.352737401414	250.441234980867	160.711296521674	158.918045813604	297.926613347708	302.790592197507	266.463630951029	195.986706537703	147.138619883881	22.5832712788434	230.598081568136	223.723303148114	21.177502219388	172.213667996907	225.010848829719	248.352737401414	251.689893262192			x
6.51_478.3291m/z		478.32905922349	1	6.51091666666667	0.214166666666666	0	0.160798507077116	0.311236785653085	1.55546897570541	QC	STZ	100 - 4.36	192.183490154744	28.54	134.229713409681	189.932306540576	126.961378227201	85.5655403539682	111.580188623897	93.0513099209148	165.909089539777	217.072486178639	133.727386838895	114.633239717437	78.6023417213561	148.523202310307	158.666478061357	162.40758880692	255.476403595955	111.166760650565	168.809894930769	122.070706402492	86.4893343886757	120.223970813138	95.4152293913203	141.291609551735	90.8862471873082	139.494472342414	126.638427436344	35.6811676770434	149.642099502421	143.315055123552	162.40758880692	256.750166389281			x
6.51_525.3024m/z		525.30242668101	1	6.50603333333333	0.0746666666666664	0	0.771750008574656	0.564899213328604	2.14604183813263	WT	STZ	100	2.73665969555323	135.27	0	6.18165725596382	0	0	1.4696186332365	0	3.68939821910332	0	0	9.43234871510581	0	3.29821123911024	7.79360296929621	0	0	0	5.49419385719062	0	0	1.58346557617155	0	3.14196777343795	0	0	10.4201696755372	0	3.323058261239	7.0395502112541	0	0
6.83_573.3028m/z		573.302799775868	1	6.83235	0.352816666666667	0	0.260663934757276	0.366577770633572	1.69512312371931	QC	WT	100	74.2202353086692	12.02	44.3329502064221	44.1219953148315	84.6568292784523	84.1774089298597	54.9475932413228	41.8443846993658	62.5204173249661	4.12379045832774	75.3023696202904	66.2772078142469	0	54.4836285509836	82.5308177386516	75.333166558122	64.7967216292341	36.7157936893525	39.2151789703106	81.3957685094015	85.0862162359884	59.2042183076411	42.9074192316259	53.2436795246999	1.72659301757756	78.549836085338	73.2182165762458	0	54.8940801036945	74.5457316386189	75.333166558122	65.1197872900118			x
6.83_579.2696m/z		579.269561027841	1	6.83235	0.0985000000000005	0	0.691667834336725	0.544583646540858	1.08704746808747	STZ	WT	100 - 13.1	8.59443014342236	66.95	7.62801422101415	4.01965895006349	4.54996879282472	3.76205692197141	15.9332668056088	15.6736151690516	4.70685315947429	0	8.65877503874994	10.834074036872	0.748424197165212	22.4891588513881	0	5.18072509765551	19.6865589351987	6.31739135550765	3.57263183592613	4.37469971108434	3.80267333984676	17.1675691448437	16.0717950990414	4.00845342874567	0	9.03219066575505	11.9686933924253	0.339743685592422	22.6585805733845	0	5.18072509765551	19.7847128388365
6.54_199.1108m/z		199.110804353244	1	6.53853333333333	0.0414500000000002	0	0.825962804946088	0.581605117236862	24.0913019527354	WT	STZ	100	20.1006215718075	173.21	4.59464400173305	0	0	0	0.411466903665781	0	0	0	0	0	0.606080344471158	119.997649086374	0	0	3.3391640878724	3.80520584482136	0	0	0	0.443342009248876	0	0	0	0	0	0.275127355282851	120.901649475097	0	0	3.35581260380606
6.85_504.3461m/z		504.346066092229	1	6.84635	0.254483333333333	0	0.0811188132036171	0.215263958371383	2.12919791966936	STZ	WT	100 - 4.31	78.2670271655319	22.47	47.1975521130954	148.838674816944	75.3148264499351	54.8003550295396	82.0138505839547	61.4369039997225	34.8568680826724	26.4016396683204	57.136251828801	52.4439770640149	4.81704684491358	44.8977679942297	53.5816760292642	51.8386906644064	76.2249094549201	39.0882081602556	132.286294602101	72.4136284254272	55.3919978902838	88.3672173392143	62.9976761553194	29.6848292579684	11.054122939701	59.6002919737282	57.9362739835775	2.18667602538915	45.2360046182688	48.3974998851163	51.8386906644064	76.6049541565901		x	x
6.85_520.7195m/z		520.719459093163	1	6.84635	0.0841666666666665	0	0.0420591589074735	0.141823845531033	3.10612883026768	STZ	WT	100	18.6040949469933	36.61	9.04494519896633	21.7590180924379	20.2236100592842	28.5889488636581	13.290323941631	18.7177235259824	7.73567177504706	0	9.00803707050463	11.803045554587	1.07557157578239	6.31455101199837	4.67362141407858	15.3460261757738	21.6168960905622	7.49086943933272	19.339193130877	19.444577559071	28.8976046649252	14.3198854327227	19.1932374238775	6.58785795939335	0	9.39651486276904	13.0391423262294	0.48825071751935	6.36212158202974	4.22143554687256	15.3460261757738	21.7246743337181		x
6.85_554.3466m/z		554.346556241553	1	6.84635	0.0419999999999998	0	0.715534320226953	0.549938986917551	1.49899394953554	QC	STZ	100	4.07009048689785	56.98	2.58807808241393	1.50282263964258	0	6.96166981674441	2.48406727113296	2.7546507099122	2.04953030171342	0	3.13304336911557	7.23050565059605	0	5.94914062687487	1.40501230366892	5.63016466710801	5.17509448991663	2.14340215310281	1.33569341897845	0	7.0368303196958	2.67650050412802	2.82463115890172	1.74542236327994	0	3.26815801857543	7.98773433794702	0	5.99395838355772	1.26907345653512	5.63016466710801	5.20089664902181
6.49_1013.6569m/z		1013.65691786535	1	6.4922	0.0743333333333336	0	0.142373076147358	0.293811620817666	2.10836237814223	QC	WT	100 - 9.85	103.423779204452	21.44	92.6398341779261	101.179295337885	28.5985930622158	61.0219275182607	99.783414122288	80.7710435136187	50.7734098478368	0	21.6636116652892	110.652261287568	0	111.235204137599	122.858814895433	108.143828481264	79.2686942366584	76.7227315857684	89.9271247017093	27.4969483316001	61.6807405450297	107.513335611121	82.8229892902993	43.2396851777721	0	22.5978698134668	122.240533341583	0	112.073192786091	110.971882935124	108.143828481264	79.6639147422434			x
6.85_1043.7071m/z		1043.70706225572	1	6.84635	0.1265	0	0.0832903412436581	0.21789155717839	3.33245301666561	STZ	WT	100 - 18.9 - 0.538	87.8447611544407	48.95	15.766111162359	122.972812160763	57.4795526284848	122.875807208177	95.4642748023226	112.510008964538	0.963236956850332	0	38.0610172277912	67.1502715155065	0	51.9878142610675	4.10817035361678	36.9664848448408	100.021095091209	13.0572245254437	109.296979951985	55.2653861436664	124.202415294086	102.859605536406	115.368266425211	0.8203125	0	39.7024247651119	74.1827135620399	0	52.3794636363571	3.71069344879425	36.9664848448408	100.519783610703		x
6.86_235.1695m/z		235.169475219165	1	6.86035	0.686966666666667	0	0.279173408884914	0.375724790371625	1.37864091470309	WT	STZ	100 - 37.2	824.791145198196	13.10	572.180468093383	591.107757557036	569.687233536462	543.920464782701	544.08430701871	768.603407804973	507.191852917339	1220.14561622321	677.194729961381	676.533901749705	1325.13761073036	542.543159607183	694.48637624494	538.197765518329	590.049079280926	473.870110646292	525.370539975243	547.742344934454	549.792811040821	586.232884651125	788.129372160278	431.935064251175	510.863712084234	706.399218305449	747.385222960986	601.540059089362	546.630399906626	627.292888265983	538.197765518329	592.990965705056			x
6.87_223.0957m/z		223.095746964076	1	6.87435	0.0983333333333336	0	0.607645583389115	0.512944583117605	1.15625689407676	STZ	QC	100	2.28354917848817	26.10	2.58025156972301	1.87524050029966	2.26539121568937	3.32856565119864	1.75606066635117	1.89578546766716	0.951161419380854	1.77196455953678	3.834333268247	4.41201254012121	0	2.4196151900452	0	0.757133483888452	5.16771554452279	2.13692036869801	1.66669461131343	2.17812621317271	3.36450195312567	1.8920974135393	1.9439468979849	0.810028722721747	0.741905212402997	3.99969152678835	4.87406908578709	0	2.4378433227546	0	0.757133483888452	5.19348091343537
6.87_482.3606m/z		482.360581808962	1	6.87435	0.490083333333333	1	0.0107452308504665	0.0577501017594232	1.85797966248402	STZ	WT	100 - 22.7 - 0.954	889.154880726748	5.19	821.08441035622	1101.56502704768	824.114291955166	837.923964282413	918.732030897835	831.509559821176	659.878705792321	437.326095484855	498.950971257185	485.002352607659	152.803911842225	637.398393962553	818.936546116232	797.84588352729	880.941349846788	680.008112968208	979.05974956189	792.36863351727	846.970470113386	989.90344280616	852.633621803326	561.966343790702	183.10440127814	520.468574953205	535.795161931715	69.3646255410382	642.20022466758	739.702158158157	797.84588352729	885.333576677694	x	x	x		CSID3845
6.68_291.2316m/z		291.231645028407	1	6.67785	0.0699833333333331	0	0.356425049733337	0.414735937189599	101.604793540858	STZ	WT	100	9.11723467284643	159.06	22.1531255648648	32.5502824722138	0	0	0	0	0	0	0	0	0	0.538393968736139	0	4.44993941679971	0	18.3468409845657	28.9303587377189	0	0	0	0	0	0	0	0	0	0.542449951171875	0	4.44993941679971	0
6.49_510.3187m/z		510.318704373447	1	6.4922	0.185833333333333	0	0.629871358735469	0.521125268280486	1.15924007671433	STZ	QC	100 - 0.433	57.4018170542195	22.03	43.1451279985853	70.1146308422531	65.2596277475663	54.186592249258	69.2346799050794	42.4702435825747	64.8313668987732	31.138990215278	39.6533847544929	69.1825786265756	26.1289733394273	71.7118985781987	36.4743698155366	59.8750127595133	52.200908794056	35.7320595836928	62.317168054092	62.745765444143	54.7716087228748	74.5980826777573	43.5491777297999	55.2117319429359	13.0376079054989	41.3634642362566	76.4278579655993	11.861125998741	72.2521390302774	32.9453731158577	59.8750127595133	52.4611738301367			x
6.54_618.2498m/z		618.249809449414	1	6.53853333333333	0.171666666666666	0	0.446232136139974	0.462108869201142	Infinity	WT	QC	100	29.8360454854315	106.54	2.82770600030239	0	2.79050686785254	0	3.02233825650805	8.1673896422011	0	51.0792567874982	0	0	127.937016125091	0	0	0	0	2.34185791015115	0	2.68301391601295	0	3.2564697265625	8.37487787008308	0	21.3864135444236	0	0	58.0764138127413	0	0	0	0
6.83_296.2584m/z		296.258443929769	1	6.83235	0.32315	0	0.370375525369411	0.4229208339383	2.1992283833064	WT	QC	100	16.535439623386	39.57	5.1183954487587	25.6158664449653	5.69369156429385	2.32333568461059	7.34127528305339	10.3261837792159	20.6819447729354	21.8023856278301	4.58496714619265	6.36351608652959	36.7792954945723	9.00052861225569	10.412040098566	7.67655941844077	4.46763850115572	4.23896786571001	22.7671205699353	5.47436520457015	2.34841918945597	7.90998183679354	10.588515033998	17.6131716094285	9.12845770704117	4.78269700682899	7.0299476151105	16.6957902378728	9.06833395199481	9.40464626748434	7.67655941844077	4.48991340254272
6.80_732.6108m/z		732.610843532102	1	6.80401666666667	0.0564999999999998	0	0.738905445856877	0.557481892230588	Infinity	WT	QC	100 - 10.2	1.70642493877974	244.95	0	0	0	2.63236032010134	0	0	10.2385496326784	0	0	0	0	0	0	0	0	0	0	0	2.6607801577001	0	0	8.71936047078135	0	0	0	0	0	0	0	0
6.80_887.5634m/z		887.563428084526	1	6.80401666666667	0.0705	0	0.715114687456285	0.549938986917551	4.02189159247006	QC	STZ	100	8.23430261308132	80.31	2.86783445501375	3.88524756873045	2.92519469987158	0	0	2.60594689170679	1.13739363878086	1.73510132798977	3.58165284507131	4.03984275318459	11.3186113345034	1.388098573607	0	0.894927948713473	23.8079798905305	2.37509161233868	3.45316837247641	2.8125134459327	0	0	2.67214959859382	0.9686279296875	0.726470917465463	3.73611408662934	4.46292309817348	5.13803100586216	1.39855579222488	0	0.894927948713473	23.9266825125416
6.61_522.3157m/z		522.315734863281	1	6.60786666666667	0.0279999999999996	0	0.657433320367605	0.532449694752294	2.92447603759393	STZ	QC	100 - 17.8	1.61700380315083	95.17	0	2.1706062057332	0	3.00399480038031	3.59488355297262	0.932538259818868	0	0	0	4.13169270067629	0	2.99436157014308	1.05745322316778	0	0.601309354159951	0	1.9292126347532	0	3.03642692744226	3.87336838805673	0.956228902660517	0	0	0	4.56439220904508	0	3.01691954560341	0.955141683489466	0	0.604307382438991
6.61_196.1527m/z		196.152748178307	1	6.60786666666667	0.0694999999999997	0	0.372879047527723	0.424193980172352	2.03873519027434	WT	QC	100 - 7.36	10.1285642886208	60.17	8.75693290613368	10.4627653854726	2.26296817343953	8.04562342903587	0	10.6475439636988	8.03472029030374	21.0756455292633	6.49958157816881	12.9964661043824	7.99715456001496	4.16781766959162	9.43285786390363	4.49841314554348	0.972917141527827	7.25234256768526	9.29919905453051	2.17579650879165	8.1324866557332	0	10.9180392045415	6.84253385552345	8.82417833289278	6.77988050260341	14.357546151061	3.6302711413698	4.19921585799053	8.52020263672337	4.49841314554348	0.97776794433554
6.82_204.1383m/z		204.138347168041	1	6.81818333333333	0.425983333333333	0	0.0971008229816482	0.240411613646056	1.44457798425994	WT	STZ	100	61.6905912703454	14.70	37.294535533103	41.474352510693	41.3410094804189	33.6103225844772	37.9148937410147	64.5944228420746	42.7058354047449	80.3929671805858	48.9751869633631	55.1132243715174	95.3022129698251	47.654120732036	52.4301087197678	40.1048190746569	42.1721409057981	30.8866986293025	36.8619810772216	39.7485148722625	33.9731908066574	40.8520467183252	66.2354100991671	36.3691720467263	33.659793628949	51.0872755747167	60.885063377422	43.2619966085021	48.013122295767	47.3573499148426	40.1048190746569	42.3824041756917			x
6.61_124.0867m/z		124.086658830547	1	6.60786666666667	0.0694999999999997	0	0.745975429719552	0.55961200725289	3.88654841918932	STZ	QC	100	12.5569191426418	157.65	0	2.00870405370231	1.67812132269142	0	22.955101550062	48.6995879293953	0	2.07778483659956	0.335802448628488	0	5.38970043924006	18.1928395801398	0	0	9.69259954203353	0	1.78531565497551	1.61347850937347	0	24.7333643436432	49.9367752855418	0	0.869949340819829	0.35028416011115	0	2.44662946281292	18.3298950489565	0	0	9.74092522884247
6.59_400.3505m/z		400.3504987972	1	6.59386666666667	0.083333333333333	0	0.226834393072533	0.346480531772997	Infinity	WT	QC	100	2.89658146594564	189.36	1.43010333696578	0	0	0	0	0	0	13.9560855146867	0	0	1.9646206874875	1.45878259349963	0	0	0	1.18438720703239	0	0	0	0	0	0	5.84328424197985	0	0	0.89183042943597	1.46977230906179	0	0	0
6.55_480.3085m/z		480.308465971244	1	6.55236666666667	0.199666666666666	0	0.0350567179842761	0.127339549167808	1.36614128875165	STZ	WT	100 - 17.6	434.181925658711	5.55	310.409549887601	516.898797665023	403.871307143644	479.476475203183	460.445147816022	433.990276236791	292.116590760339	214.322009152053	423.242376098023	322.168019451584	290.087976593817	364.960634657127	381.601151913738	387.241682787853	422.251131440752	257.075898170814	459.414374062962	388.313804143627	484.653062714265	496.11445091453	445.015570397989	248.772525964578	89.7346478330004	441.494994573325	355.90768833016	131.68408863226	367.710059817627	344.680179392272	387.241682787853	424.356405247252		x	x
6.59_372.3166m/z		372.316628634658	1	6.59386666666667	0.0699999999999994	0	0.701102263094279	0.545794965317832	2.85527395484929	WT	STZ	100	1.38582361353734	89.93	0	0	1.20163795689941	1.71049650470007	0	0	0	4.00189885841614	0	0	4.31304282280791	0	0	1.98411566019129	1.43202337797902	0	0	1.15534973144559	1.72896359391487	0	0	0	1.67555812930293	0	0	1.95788574218858	0	0	1.98411566019129	1.43916320800781
6.82_345.3364m/z		345.336405435993	1	6.81818333333333	0.438133333333333	0	0.468213586697914	0.469978446299321	5.87592194396322	STZ	QC	100	30.7918123202989	64.11	1.84636616229583	155.783119638108	0.00112229789068903	0	27.1202658234994	0	10.1474935691044	22.1221964784815	4.98946560841079	3.41772837468357	11.679151977607	9.43953092996383	0	0.926452606916769	14.7945589793248	1.52912898361623	138.458446259527	0.00107906591928508	0	29.2211913872911	0	8.64181524515508	9.26235955953834	5.20463974334872	3.77565658827545	5.30169675498925	9.51064348670996	0	0.926452606916769	14.8683221860487
6.82_385.2743m/z		385.274253812688	1	6.81818333333333	0.660416666666666	0	0.595732848035377	0.510293600340712	1.19018419941513	QC	WT	100 - 19.6	563.508760435268	24.32	499.645489744468	474.389310652626	422.145193499094	424.539312889579	609.232599923106	754.182846279454	606.753863905811	98.1043711655851	608.957983626467	564.488899817019	336.936249777034	625.539549714799	435.395969102042	545.18958997852	709.940722225241	413.797877963373	421.632376008878	405.883763191621	429.122780522972	656.428020196778	773.342463871954	516.724130490949	41.0753950667573	635.219715367736	623.606091516801	152.950644490813	630.252042004521	393.270198436634	545.18958997852	713.480368410601			x
6.58_788.6701m/z		788.670064307162	1	6.58003333333333	0.0553333333333335	0	0.908932075889028	0.608671181901085	1.15784104167108	WT	STZ	100	4.0199146717098	89.18	7.52140783875149	5.59117472085994	5.94796267503262	0	1.77088771874975	0	3.92877757328542	11.195249014624	5.05018235646686	0	3.94527908588246	0	8.10109343373149	2.42797851564376	1.49669920920626	6.22910176686311	4.9693790085485	5.71884155272448	0	1.90807307316845	0	3.34582817879408	4.68734747170697	5.26797494291134	0	1.79094110319435	0	7.3172901182524	2.42797851564376	1.50416150215642
6.57_572.2979m/z		572.297946812762	1	6.5662	0.171666666666666	0	0.00510395953114096	0.0340700328860675	5.13183703176334	WT	STZ	100 - 7.72	115.072106357759	18.97	42.4415547946191	26.0229464096851	27.9676799436331	5.88054855121692	3.55738329278764	28.668968018063	117.823369825853	31.2802952238485	190.530011425794	140.041044771081	39.5381030244262	171.219813875549	118.641100056738	83.2842358325869	117.997022861046	35.1493722488347	23.1289290864769	26.8903385803562	5.94403690938014	3.83296309531107	29.3972880358246	100.340816839411	13.0967710088651	198.746749170042	154.707114010446	17.9481380929834	172.509695631393	107.162243734781	83.2842358325869	118.585336362129		x	x
6.82_417.3354m/z		417.335352449408	1	6.81818333333333	0.0564999999999998	0	0.0770672536105652	0.208826001190653	Infinity	WT	STZ	100	2.89086764977379	133.71	0	0	0	0	0	0	0	0	2.19804575449248	5.94670265765158	0	9.20045748649866	0	0	0	0	0	0	0	0	0	0	0	2.29283798895134	6.56948259381675	0	9.26976898724518	0	0	0
6.82_557.2883m/z		557.288328766128	1	6.81818333333333	0.239	0	0.461981186726795	0.467843349707246	1.29656695999551	QC	WT	100 - 8.06	122.45421043565	12.32	99.9013557210103	121.602088746666	74.7262060230225	68.3472048291411	116.342318491993	126.693221914402	124.67138083034	10.6168655303312	169.566252191001	116.889242894562	26.0319390981492	118.894059841755	105.458776238328	127.64368707626	134.260167992363	82.7365999524183	108.078694975999	71.8476822115512	69.0851039863124	125.355008583653	129.91179642245	106.172724541007	4.44518364317259	176.87891340433	129.130694909083	11.8170777559325	119.789746358385	95.2553464003518	127.64368707626	134.9295668261			x
6.55_498.2836m/z		498.283577996116	1	6.55236666666667	0.18565	0	0.000627280990656565	0.00812847324044362	12.5438526298085	STZ	WT	100 - 17.5	63.3428664553389	15.94	54.7720390777814	53.1711521662847	101.917809599595	110.693348957439	35.4528931492347	24.0499557816991	12.1389027040561	0	5.51023722595573	6.94633332362289	0	5.7028098933537	42.1997199927659	37.7064763446723	30.5605174291553	45.3612691544643	47.2579771921051	97.9918396171894	111.88843117191	38.1993223329436	24.6609322288127	10.3377404216108	0	5.74786999496392	7.67380151447005	0	5.74577192135725	38.1167797436267	37.7064763446723	30.712887078556		x	x
6.82_337.2742m/z		337.274228617366	1	6.81818333333333	0.466466666666666	0	0.0239903648680456	0.101860679668602	1.52193959828741	STZ	WT	100 - 13.3	315.262332325248	6.00	330.677695842953	374.660014254713	274.063982908624	309.494069624781	310.923874125841	291.754357194573	209.554243518441	114.88611917288	289.374999829028	260.129732640094	129.807359173624	239.118153724242	254.40323123499	286.871292841151	272.476785186883	273.861631172959	332.993995561187	263.506780253024	312.835470545221	335.01021309447	299.166222821549	178.460724709227	48.101758123985	301.854495660387	287.372321956345	58.9254473461809	240.919546547879	229.789011223614	286.871292841151	273.835309051049		x	x
0.01_141.9809m/z		141.980893272144	1	0.0142833333333333	0.00973333333333333	0	0.700098639985136	0.54574132771	4.48175609937404	WT	STZ	100 - 3.65	26.3019423648263	47.39	9.19951534939691	1.5493703157703	4.98745826903886	4.40069885501455	7.99496771100006	7.08000253435721	0	148.408677791556	0	9.40297639740186	0	0	0	61.8149082797141	2.35299190877548	7.61888180321369	1.37706451829016	4.79533668077403	4.44821026362588	8.61431385439866	7.25986626605225	0	62.1373441284713	0	10.3877212850585	0	0	0	61.8149082797141	2.36472353449203
7.04_303.2324m/z		303.232440544124	1	7.04466666666667	0.543966666666667	0	0.000381916989482645	0.00564550484226163	5.09241303932071	STZ	WT	100 - 26.2	758.488795553962	34.20	266.520431694146	1094.31554879211	627.399958836139	964.029677118465	528.488127521659	1070.17902936125	131.369114377584	71.7650021047261	323.694360689268	131.416120941317	103.135466159829	132.289152694567	242.718281560867	322.193905728478	476.18859241447	220.727678589319	972.616487302216	603.231921718484	974.437662170846	569.428515956517	1097.36636338672	111.87665285418	30.0473442558732	337.653902554471	145.17892835285	46.8178654847768	133.285750931036	219.234612921439	322.193905728478	478.562789416959	x	x
6.94_253.1436m/z		253.143557352723	1	6.94485	0.532133333333333	0	0.367636982656076	0.42139365915382	1.55664103312429	WT	QC	100	61.0825274481824	26.27	29.7480195232945	41.7338648517217	41.9595080984475	37.9084980952506	43.0750507916543	64.203118929666	24.0069014010157	80.5502723303602	46.4916593303523	56.805216347961	110.969068765721	47.6720465136848	27.3383574945256	45.2978419238465	45.0836720517743	24.6368027031481	37.0926329964249	40.3431883412021	38.3177708499161	46.4119456421244	65.8341653171655	20.4447733919127	33.7256558438152	48.496644104949	62.754252485746	50.3738929767692	48.0311831210079	24.6932953903484	45.2978419238465	45.3084517309845			x
7.68_386.2790m/z		386.279032094668	1	7.67663333333333	0.15405	0	0.303171301770633	0.390827132866528	1.76388503230386	QC	WT	100 - 61.6	23.7784566497842	30.66	6.82143923996735	7.58172358855873	4.67806736499498	10.7241586098939	33.6816159394088	21.5089974841134	11.7809438082084	4.83393535976399	3.54761200517548	25.1500630857756	4.56507846399095	31.0067431212181	15.4170697649506	28.8106437260266	27.1076564583755	5.64939970457489	6.73855851956028	4.49786380564853	10.8399401933455	36.2908295959948	22.0554222253107	10.0328952278484	2.02392413579963	3.70060521210775	27.7839520802011	2.07229615003016	31.2403319293994	13.925425396744	28.8106437260266	27.2428107181229
7.68_937.6075m/z		937.607494828275	1	7.67663333333333	0.200966666666666	0	0.798544949911634	0.573590569874999	2.5371894216874	WT	QC	100 - 24.4	24.240239867019	85.00	2.49908807814531	5.60639895929987	6.21239848278037	13.9512237523714	29.0839232879957	31.4411491123563	0	5.5437964263748	0	16.830325163806	87.22612833993	35.8411892720031	0	12.9483643174232	15.7135554349824	2.06970214843523	4.98291015624136	5.97309104418886	14.1018458044965	31.3369674996112	32.2398949292803	0	2.32113641499905	0	18.592913514792	39.5958955287809	36.1111983036874	0	12.9483643174232	15.791900604956
7.69_307.2633m/z		307.263258867291	1	7.69096666666667	0.139716666666667	0	0.00216346376679633	0.0183819846458225	73.9519395894303	STZ	WT	100	12.8542094704271	146.34	2.34559423252984	50.7482104893086	1.19771803699275	7.67938931281856	6.06637224485357	9.0879725060591	0	0	0	0.767216482332897	0	0.275694051870126	0	0	3.11074158133866	1.94258116185611	45.1044913667416	1.15158081054437	7.76229855417941	6.53631588816572	9.31884765625142	0	0	0	0.847564712167014	0	0.277770988643113	0	0	3.12625122070335		x
7.69_658.5419m/z		658.541895394732	1	7.69096666666667	0.143633333333333	0	0.289608398669061	0.383460464689496	Infinity	WT	STZ	100	2.74239781306807	216.78	0	0	0	0	0	0	1.65190837934819	0	14.8024784990602	0	0	0	0	0	0	0	0	0	0	0	0	1.40679931640602	0	15.4408455619784	0	0	0	0	0	0
7.69_732.6108m/z		732.610761687162	1	7.69096666666667	0.0573333333333332	0	0.512404520103995	0.477127693636957	Infinity	WT	QC	100	2.20167259788939	244.95	0	0.0432822225257675	0	0	0	0	13.2100355873363	0	0	0	0	0	0	0	0	0	0.0384687974890889	0	0	0	0	11.2499393224803	0	0	0	0	0	0	0	0
7.69_742.5382m/z		742.538236600972	1	7.69096666666667	0.0859999999999994	0	0.720450197514913	0.551580842061624	2.34755468656846	WT	QC	100	3.25194361234679	146.20	9.57767590648966	0	0	0	0	0	10.4589041641369	8.1393505607901	0	0	0	0.913406949153699	4.15574167147559	0	0	7.93206793071073	0	0	0	0	0	8.90701894391356	3.40787098371991	0	0	0	0.9202880859375	3.7536621093742	0	0
7.71_415.3209m/z		415.3209142384	1	7.7053	0.417466666666667	8	8.0808775787089E-05	0.00184120116959158	55.5969037268006	WT	STZ	100 - 22 - 2.43	564.989396004566	24.32	2.05533593096986	33.8608095170603	2.90670789431392	0	2.48553816344371	19.6650827129441	343.856637986525	49.5247799113395	832.775925750641	588.925805118683	402.928691355972	1171.92453590424	220.555037540624	226.395111529711	332.8548915289	1.70219418406472	30.0951417952932	2.79473876953062	0	2.67808534204968	20.1646637715211	292.835419511577	20.7355684184446	868.689960135098	650.602198984771	182.907606609612	1180.75321083311	199.215724386902	226.395111529711	334.514450574035	x	x	x		CSID390476
7.71_573.4883m/z		573.48826660228	1	7.7053	0.105833333333333	0	0.485483393297761	0.475003331144109	12.4514213057234	STZ	QC	100	7.95372988488943	89.30	26.7935763044577	13.7974778259672	0	0	1.48383700304026	5.64748817587148	0	21.1791043706367	0	1.89225366000486	3.36305204829824	1.06076484833426	0	0.818969726563637	1.09737291969316	22.1899831888897	12.2630574257442	0	0	1.59878540039284	5.79095963553362	0	8.86749559523359	0	2.09042358398278	1.52664184570153	1.0687561035175	0	0.818969726563637	1.10284423828006
7.71_766.5439m/z		766.543911884379	1	7.7053	0.28815	0	0.547279652866703	0.493771895915861	1.55680386627953	QC	STZ	100 - 22.1	118.988730696142	22.80	69.8952364358317	33.3052992170103	77.3225211238276	110.961295824623	122.069490555891	45.034678904376	144.903196561897	17.184319388039	14.4287453965547	104.809482349418	291.248697336562	42.4400441796923	149.480767084533	97.5382391816737	109.947185822219	57.8860434258842	29.6014099121164	74.3439848102169	112.159270882598	131.525847471305	46.1787611789404	123.402556955827	7.19491598010109	15.050994962462	115.785858079771	132.210992418344	42.759765580303	135.018087225371	97.5382391816737	110.495364176697			x
7.68_237.1494m/z		237.149449276622	1	7.67663333333333	0.216833333333333	0	0.65156967204323	0.528773774217593	2.30911912950572	WT	QC	100	18.724085362702	63.00	1.18789901307568	8.11847979078244	11.0351091204633	17.9582524575766	19.5436454638613	25.2645071522529	0	10.3808445380379	9.38560838674309	25.2521816166622	49.9207866753821	17.4050909593866	0	11.6889483679564	12.6373219272146	0.983797714449288	7.21562195205993	10.6100263274783	18.1521357244321	21.0576329974617	25.9063386366046	0	4.34636383129968	9.7903692016246	27.8967651717221	22.6613090771349	17.5362119364462	0	11.6889483679564	12.7003295093302
7.72_454.3893m/z		454.389333134125	1	7.71963333333333	0.0859999999999994	0	0.00510476985080854	0.0340700328860675	16.1574439617897	STZ	WT	100	7.33204044720056	101.62	21.7340877006502	1.61941081159845	8.76674982648528	4.88538970620454	3.49354166357083	3.49306297469407	0	0	0	1.5068222191497	0.740342059028594	0.475558622005634	0	6.03021237254649	0.620335455475563	17.9998009680792	1.4393157959006	8.42904636918712	4.93813399846453	3.76417584676558	3.58180239796764	0	0	0	1.66462709009727	0.336074836551461	0.479141235352039	0	6.03021237254649	0.623428344726563		x
7.72_504.8325m/z		504.832465896408	1	7.71963333333333	1.15645	0	0.466682692287915	0.469730644228049	1.79476984581617	WT	STZ	100 - 8.77	637.616339803164	47.86	612.682060648444	447.577570457937	437.518900803955	230.167982629837	213.253089358108	190.381806240273	843.046889695607	1209.15200649375	400.237970449826	251.966193070634	886.537078718606	234.757900390562	1075.52314002007	318.389659330943	164.804687693914	507.412839235701	397.802375059516	420.6652608166	232.652952729418	229.773165890757	195.218355655482	717.956154801982	506.260789120841	417.498508114557	278.353839917984	402.439386218443	236.526445314773	971.463285641383	318.389659330943	165.626376415046
7.73_648.6256m/z		648.62559379664	1	7.73396666666667	0.0716666666666672	0	0.90492706796401	0.607037785350281	1.49959557254156	STZ	WT	100	4.77162008266914	66.53	11.2215760837146	0	1.18353014875615	15.780077781409	0.444536482135066	0	6.00234946091091	0	3.0763688440564	3.93787607267763	4.39875779255097	1.6762756128151	8.20828291803653	1.65446055610189	0	9.29351803659915	0	1.13793945312068	15.9504447499501	0.478973388669601	0	5.11172485351238	0	3.20903936565574	4.35027775985682	1.99679565429625	1.68890380859335	7.41410872190163	1.65446055610189	0
7.75_212.1830m/z		212.183032056567	1	7.7483	0.220166666666667	0	0.389833658778654	0.431710013079925	1.45747274845895	WT	STZ	100 - 9.04	17.8966033415736	27.35	6.54744296098794	9.88334420836012	8.930484423927	13.1256106837444	13.3794142894371	21.808919771536	10.589282671608	21.6728019892597	9.35696484522376	21.2824928610485	32.0649799584653	12.4130977238365	18.1165795433164	10.7190618849077	12.8829916327774	5.42248065669251	8.78421542793968	8.58647375577763	13.267319142563	14.4158773422764	22.3629638803214	9.01805197545294	9.07420223314916	9.76049038768299	23.511343084186	14.5557486126165	12.5066115989253	16.363750097841	10.7190618849077	12.9472240831234			x
7.75_408.3547m/z		408.354683547945	1	7.7483	0.129	0	0.742670625547581	0.557834168439226	1.68551096684032	WT	QC	100	6.08689488031794	69.66	4.70826790068538	0	0.983280961127257	5.18316143788593	6.44812972635174	4.88779113378779	1.63560358710907	2.18987005292778	1.17896878269872	5.41660691500231	14.6539201989098	11.44639974526	0	5.57003393434522	5.26388230838656	3.89930722117211	0	0.945404052735853	5.2391205728068	6.94764697551526	5.0119628906202	1.39291381835849	0.916878386764722	1.22981262206869	5.98387154936509	6.65207896218761	11.5326310164389	0	5.57003393434522	5.29012714876514
7.75_610.1845m/z		610.184539470736	1	7.7483	0.98745	0	0.237733754951877	0.352500248434629	1.6824551342204	WT	QC	100 - 33.8	628.515102825388	9.39	465.663285127915	470.438143782002	425.867206411594	399.636228721106	384.499113165553	484.580262457038	349.845222114279	929.113082125389	466.481410839715	338.604464277966	1176.25120265852	510.795234936459	293.33877110741	417.113906652353	410.257925527658	385.654395339247	418.120619233885	409.462400662419	403.950834374484	414.285104990338	496.890768546313	297.935421522879	389.01107521069	486.598742417842	374.065471627466	533.953766176148	514.643302748258	264.957429349863	417.113906652353	412.303403207196			x
7.75_704.5784m/z		704.578366783697	1	7.7483	1.04411666666667	0	0.122709563843404	0.271180362288113	7.92151435878942	QC	STZ	100 - 22.7	731.544792264902	65.60	3.57596974168514	2.64240977461035	111.241410124548	90.5513034264915	44.8285580699701	301.255002332488	17.1371878573266	1.9689264480396	12.0736748091002	35.1148552689504	844.674843823085	240.261268722326	1004.88056277448	177.463929545498	1012.28988447473	2.96155718633088	2.34854682987128	106.956286271659	91.5289254177082	48.3012918643238	308.908226840301	14.5943833593976	0.824371337889829	12.5943603366626	38.7923263956944	383.43621926525	242.071273184696	907.655574171879	177.463929545498	1017.33699322041
7.75_746.6048m/z		746.604789665352	1	7.7483	0.0573333333333332	0	0.41034660524291	0.444558372125392	1.66369162667308	WT	QC	100 - 38.3	110.827519301593	47.57	215.266216005345	83.0596665678276	148.224628534447	65.613433085732	109.757296654567	21.5699370861886	73.4908012143011	169.65853347424	125.899192997534	63.9985810916871	173.260784299485	58.6572227323101	54.516854240915	127.970060268418	17.3593506123183	178.279810803002	73.8225836440535	142.514876288341	66.3218175338467	118.259864876242	22.1179099658482	62.5862851735178	71.0344626452864	131.328682259262	70.7009562635243	78.6509277085099	59.0991159906797	49.2421970044489	127.970060268418	17.445901442904
7.75_759.6374m/z		759.637440317397	1	7.7483	1.25426666666667	0	0.851982534436231	0.589703572188986	1.07591250648045	WT	QC	100	166.700676080969	127.05	35.2358389625973	266.482658663784	640.770478214746	9.29844503365554	0.51125755146257	0	6.49290931928779	653.905195722018	175.409475082111	163.816915303139	0	0.579561059260056	82.8146119630797	377.679017711421	4.32300293334329	29.1817212208576	236.847066353586	616.08739610215	9.39883413911332	0.550863138905543	0	5.52949576747381	273.784072323878	182.974129300206	180.972958564187	0	0.5839271733202	74.80206798272	377.679017711421	4.34455670588129
7.75_842.7173m/z		842.717260904739	1	7.7483	0.32965	0	0.638892238192493	0.523554991734601	1.47923900919352	WT	QC	100 - 17.8	97.8400258594222	20.36	75.7011443190348	64.4622492343918	59.6142327062908	77.8595248053715	102.917448480706	89.0869949731925	47.8903568608957	111.164614361026	43.8974620762857	63.4208931845215	201.08696885065	119.579859823154	44.8714489630544	54.9246083020926	98.6303469562327	62.6943973708961	57.2933889892712	57.3178363350528	78.7001221330202	110.890154201237	91.3502031124012	40.784417669055	46.5435983949783	45.7905703106251	70.0627688730887	91.2824948481021	120.480712803081	40.5300115070747	54.9246083020926	99.1221014371843
7.72_478.3290m/z		478.329044099647	1	7.71963333333333	0.241983333333333	0	0.881371755810046	0.599844270110949	1.44045435558626	WT	QC	100 - 3.26	76.8663941618459	97.51	87.4858342096686	139.238632054963	66.5512875041551	25.5117034420601	7.37396668926131	2.05790377039571	59.1211566319033	286.139391455072	70.0561907516419	14.1101138222598	27.2255611832899	4.5459511269082	124.037439600067	34.163450932753	1.88691897759315	72.4542766639018	123.753874607324	63.9876692507975	25.7871362781937	7.94520574808328	2.11018373072291	50.3487988648091	119.803923194624	73.0774121458971	15.5878227798791	12.3589169534708	4.58019797771847	112.03647242232	34.163450932753	1.89632684130913
7.76_171.1493m/z		171.149285795528	1	7.76263333333333	0.100333333333333	0	0.870849499099253	0.595730900153513	1.9394532346468	WT	STZ	100	5.85551504113098	10.38	2.26687594196087	1.74311229979232	1.68215800760348	3.90762295621499	5.13245448876085	3.38272211573449	0	2.91342869594653	3.2680843567589	2.95609454255362	18.738043242263	7.25743940926385	4.08463709510154	3.3479707931937	3.55413827783219	1.8773880153894	1.54926041567135	1.61735969738214	3.94981095341461	5.53005032762951	3.46865838765965	0	1.2198257148282	3.40902274166015	3.2656772603209	8.50604763452258	7.3121132141014	3.68943709847654	3.3479707931937	3.57185861926849			x
7.68_186.9813m/z		186.981330703086	1	7.67663333333333	0.100333333333333	0	0.309480458838425	0.394845345162378	2.5235599429207	WT	QC	100	4.69390664457144	72.97	0	1.67032265210966	2.15378174048898	2.67108274165429	5.59474529067089	3.06238824541301	1.52823612922522	10.1191522226828	1.89548328877368	2.44716861325588	8.42669128372834	3.7467083297627	0	3.57923585366305	2.00086537326344	0	1.48456571996022	2.07081604003847	2.6999206393961	6.02815340991907	3.14018660424778	1.30147747222478	4.23679567331207	1.97722730886746	2.70345307886438	3.82525734059267	3.77493409762006	0	3.57923585366305	2.01084135472804
7.66_584.2634m/z		584.263432597603	1	7.6623	0.410316666666667	0	0.711920461330487	0.54895251313279	2.75391169609026	WT	STZ	100 - 36.1	58.5101795541376	82.57	20.8290721225118	0	22.9831411637819	61.1254341286392	0	22.5395980694554	5.73077733289337	29.158960509131	0	49.1666882232446	175.202743857167	91.8019074023898	1.44930646129832	45.2569581270396	46.2270715622048	17.2502824925918	0	22.0978089272976	61.7853646472025	0	23.1122046751741	4.88044841661898	12.2085877358815	0	54.3157647310007	79.5324712234007	92.4934956177356	1.30908203125028	45.2569581270396	46.4575520409166
7.56_369.3514m/z		369.351419379697	1	7.56005	0.0824833333333332	0	0.0354344961897162	0.127691123225909	4.78328084723732	QC	STZ	100 - 7	11.9258503838296	51.05	2.07810854779068	1.12457605778465	0	4.24356637770252	3.2367754887446	4.2763925100985	5.55439769086167	4.49227628582705	3.29898270508873	1.60299707013151	19.1725618046563	4.21083147868849	17.0382029878682	5.19088742137117	13.5484607422495	1.72105407714801	0.999511718748749	0	4.28938133182295	3.48751876732507	4.38503200723519	4.73023986816665	1.88087463379105	3.44125360250629	1.77087403834093	8.70329531625839	4.24255371093693	15.3897094726483	5.19088742137117	13.6160111107274
7.57_732.6082m/z		732.608184525729	1	7.57415	0.111149999999999	0	0.506631121622698	0.477127693636957	Infinity	WT	STZ	100	11.3414913260706	244.95	0	0	0	0	0	0	68.0489479564233	0	0	0	0	0	0	0	0	0	0	0	0	0	0	57.9518904704744	0	0	0	0	0	0	0	0
7.57_758.2183m/z		758.218262559429	1	7.57415	0.155983333333333	0	0.84178924875325	0.586955076642058	1.59601691949081	WT	QC	100 - 22.5	35.5497363318539	25.02	35.0021842512334	54.1557465812859	27.5302882240062	18.2335421373441	15.8438790507394	20.101844262631	11.2112765240354	86.4509585120968	30.748835162958	17.3327304741565	49.7926444332663	17.7619728846102	25.6262010531868	25.3538978797531	15.8420053274501	28.9882123716374	48.1330746558968	26.4697956015779	18.4303975231499	17.0712567889945	20.6125210181101	9.5477547951389	36.1962187066126	32.0748998211421	19.1479341928717	22.6031395019375	17.8957824260007	23.1467948455029	25.3538978797531	15.9209909271914			x
7.57_764.5255m/z		764.52546749314	1	7.57415	0.987783333333334	0	0.54492146445228	0.49338949601814	5.92121689803412	QC	STZ	100 - 28.7	459.568381308272	82.67	1.4667391308541	34.1045396287521	133.954039962704	162.939918216309	33.4772991017633	99.7405043436163	1.01749905474601	2.03452995069317	152.283479375449	78.9183230356579	674.594976000932	68.8842704313167	12.0203873925268	589.824575613004	776.860180919285	1.21472834705997	30.3117666301913	128.794004224282	164.699071770897	36.0706849464054	102.274359271681	0.866523224021215	0.85183891917334	158.850809128101	87.1831970359023	306.229253806576	69.4032089915382	10.8573814886107	589.824575613004	780.733476378841
7.59_408.3542m/z		408.354184512854	1	7.58881666666667	0.0681500000000002	0	0.928468912486498	0.61490764584571	1.66208371349144	QC	STZ	100	3.67848620273365	77.44	2.35788742869448	0	5.08377543428343	1.02554892641946	2.25943208163743	2.5524208579245	0	2.77372048706663	0	1.64864661609721	6.00728027258197	6.09024287916004	0	4.96595999910543	6.06949860909552	1.95276217737757	0	4.88794361812982	1.03662109375	2.43446350097736	2.61726376414308	0	1.16133117675992	0	1.82130432128966	2.72697695761849	6.13612362742553	0	4.96595999910543	6.099760118157
7.59_534.3923m/z		534.392306544175	1	7.58881666666667	0.198983333333334	0	1.1467092341455E-05	0.000369087379043754	52.3914704616557	STZ	WT	100 - 11.1	38.7085446360744	41.43	12.5964798279141	39.6302302953267	27.9098074990581	46.7539956592664	56.6566601724047	48.7040943624764	0	0	0	2.29029570533627	0	2.14270199008873	2.18017641119691	11.5987244099387	22.8024664327621	10.4321898818001	35.2229440798534	26.8346954368337	47.2587673478468	61.0456815223402	49.9413962021795	0	0	0	2.530151352286	0	2.15884400159234	1.96923828125136	11.5987244099387	22.9161557321623		x
7.60_297.2432m/z		297.243211586226	1	7.60313333333333	0.127316666666666	0	0.010765349137423	0.0577501017594232	5.5266574334428	STZ	WT	100	9.6342186353729	53.69	3.79719888347385	16.8970195221066	4.42428825242799	13.0175733193483	7.80116381308831	11.8680680217923	0	0	2.01046527158842	3.07415663609215	1.97918996622463	3.39555031895427	1.52198126077696	1.99252314865731	10.9358475507445	3.14477539062739	15.0178984403615	4.25386050343317	13.1581153708451	8.40549655041873	12.1695700328511	0	0	2.09716796874852	3.39610363492583	0.898444085799999	3.42113064349927	1.37472534180102	1.99252314865731	10.9903718650356		x
7.60_363.2891m/z		363.289118619209	1	7.60313333333333	0.18465	0	0.755238815861114	0.56259698652882	1.22711010637328	WT	STZ	100 - 2.31	28.7441994706209	4.53	20.6655275272815	21.1164117028697	18.0837837708303	27.0168459482078	29.3305444080418	24.3327072076776	21.3790406388267	8.8165090397988	30.0537603970053	27.7195447241919	45.072268337453	39.42407368645	28.7846770154681	27.0227509839799	29.5333240769857	17.1148376465005	18.7680511325479	17.3871793939161	27.3085288034825	31.6026936173386	24.9508668056972	18.2068328559392	3.69139099121418	31.3498494779995	30.6225276523272	20.4603467137723	39.7210743211205	25.9996794760277	27.0227509839799	29.6805723114332			x
7.60_546.3535m/z		546.35348038785	1	7.60313333333333	0.18465	0	0.179062129735392	0.325919129647791	2.32558672050547	QC	STZ	100 - 4.98	32.5153658578769	44.84	5.83180738001204	6.16147654061948	16.0475140096042	21.3540366758195	19.9191921599279	14.5754250558169	5.44845237601202	14.602651674426	10.875457757092	21.7396254426096	6.33732790121431	42.6084630800234	15.8892416558102	38.5273888773104	43.1294670405101	4.82980346680262	5.47625744342849	15.4293486610606	21.5845819586103	21.4622721684804	14.9457060449633	4.64001464843278	6.11399552764992	11.3444693504361	24.0163497594009	2.8768005445593	42.9294532617522	14.3519133442497	38.5273888773104	43.3445033790484
7.68_170.0962m/z		170.096202291543	1	7.67663333333333	1.30991666666667	0	0.236630842050218	0.352500248434629	1.59069657574846	WT	QC	100 - 12.5	481.562743396175	15.14	302.910304471739	389.669641220087	312.371950270015	275.526250211157	255.118750006175	295.402646416338	311.982308494922	840.027257802725	307.14253332005	254.056353227817	817.394250099625	358.77375743191	219.070986339715	339.509364987315	349.63071306705	250.865150944821	346.334398766544	300.339088644323	278.500923254738	274.882033566108	302.907194907557	265.690581758903	351.711662499253	320.38826624952	280.662896139794	371.052320545962	361.476573850829	197.875259266209	339.509364987315	351.373913564006			x
7.60_788.6746m/z		788.674586130477	1	7.60313333333333	0.0487666666666664	0	0.768953564245593	0.564362932148438	9.36756713716481	WT	STZ	100 - 8.08	10.8241927167565	171.46	0	2.12407946815257	4.80890060549706	0	0	0	9.92593250601571	55.0192237945231	0	0	0	0	5.36073782361135	0	0	0	1.88786014540837	4.62365722654567	0	0	0	8.45312926475076	23.0360413789508	0	0	0	0	4.84207153319858	0	0
7.62_748.5851m/z		748.585090681998	1	7.62291666666667	0.0106666666666664	0	0.945682648028913	0.619019697490497	1.28601942957914	WT	QC	100 - 5.1	20.2770810538502	74.77	44.743918842124	10.9833182447319	16.6302226379316	9.2755944122651	9.43722370972492	3.78253980824203	12.2817832865137	61.7317556107089	13.7095401993757	5.55507582135722	24.7290545142777	3.65527689086823	22.8666067068377	22.2762968978652	2.15905915137939	37.0561509083277	9.76186112123213	15.9896108043989	9.37573681481371	10.1682970949202	3.87863323785508	10.4594204785933	25.8465165185615	14.3007735466554	6.13684187972337	11.2256393549526	3.68281386142887	20.6541989254451	22.2762968978652	2.16982386067116
7.62_815.6373m/z		815.637277940809	1	7.62291666666667	0.0591833333333334	0	0.944897024874311	0.618841744598301	2.13869145775311	QC	STZ	100	2.56222710533103	173.21	5.3399122641905	1.8482974124579	0	0	0	0	2.46205953268009	9.228480218875	0	0	0	0	7.68668131599308	0	0	4.42242431641421	1.64274786991635	0	0	0	0	2.09674078225328	3.86387952292406	0	0	0	0	6.94297352521261	0	0
7.63_397.3108m/z		397.310771948474	1	7.62813333333333	0.087816666666666	0	0.14602565004126	0.297048740490044	2.83926250055297	STZ	WT	100	7.7858699397938	61.27	1.72913164357523	5.30196939662184	4.41030664477455	9.4819600693883	14.3871837305724	11.4046681538304	0.913874646281573	0	3.41240799085856	9.22631696227692	0	2.90069403921783	0	3.24453108425284	9.32016812603374	1.43203735351776	4.71233626902055	4.24041748047037	9.58433046421313	15.5017156561532	11.6943977355554	0.77827453613196	0	3.55957043171205	10.192560848948	0	2.92254637181756	0	3.24453108425284	9.36663693183884		x
7.63_265.2529m/z		265.252901123266	1	7.63333333333333	0.18465	0	0.644932619912917	0.525532470341256	1.83192501623257	WT	STZ	100	28.7253776988822	62.68	30.7837677878121	4.07553852808799	23.1565837902351	9.65299171432172	16.017421254693	10.3962956481008	6.37374037686107	91.7338232427885	38.55322263325	12.1360867918532	13.3068702192215	10.2485229293192	0	38.5188386928498	25.4463425630008	25.4945917611076	3.62229703436922	22.2645703804819	9.75720862367427	17.2582427864217	10.6604080579479	5.42800903319809	38.408105428063	40.2158568671036	13.4070619511376	6.04059188505951	10.3257300144787	0	38.5188386928498	25.5732137883929
7.63_528.1910m/z		528.191043985136	1	7.63333333333333	0.17415	0	0.371543819599519	0.423681564629135	5.73130306208632	WT	QC	100	2.10405857406846	78.48	1.99506969518053	1.44252837504498	0	2.26650383649096	4.74670913399303	1.48634897464302	0	0	0	2.36374757839197	6.90741653355477	3.353187332464	0	0	1.10135088893861	1.65228271484438	1.28210449218113	0	2.29097376580048	5.11442243844185	1.52410888671693	0	0	0	2.61129561479621	3.13558962941158	3.37844851612126	0	0	1.10684204101756
7.63_557.2878m/z		557.287757011221	1	7.63333333333333	0.0448333333333331	0	0.52318370831531	0.482240727241833	1.19033582363342	STZ	WT	100 - 1.43	6.19695689678181	54.77	11.3889921093147	4.89775808022562	0.884441847114583	6.49376459745805	6.82553416112956	6.69125058544834	19.6004386835651	0	0	4.74375677673618	0	6.89215031915785	0	7.24362197518712	9.07643544794356	9.43216913533284	4.35307737782135	0.850372314452954	6.5638734400261	7.35428779868518	6.86123827883758	16.692138671866	0	0	5.24055587914254	0	6.94407222442098	0	7.24362197518712	9.12168904321455
7.65_392.2884m/z		392.288375378645	1	7.64796666666667	1.2961	0	0.22768902820578	0.346847351249201	1.68769029343198	WT	STZ	100 - 21.1	385.352664125302	8.68	269.15402405405	212.470884464276	244.79111626731	241.263051435168	189.53982803389	212.769412766461	300.914709443077	638.185062696616	180.852337728674	216.537922559711	734.02748992676	241.598462396972	250.591797732342	231.497737456118	210.525417092834	222.908774891232	188.84195288072	235.361531995428	243.867807588044	204.222909411656	218.174707522364	256.265185668513	267.202197664792	188.651719140718	239.215275262987	333.208367258097	243.41854058671	226.346344510356	231.497737456118	211.575061754994			x
7.66_206.1670m/z		206.167031386193	1	7.6623	0.130833333333333	0	0.403085538214604	0.440277248844694	4.42115529493802	WT	QC	100	2.18564008485542	112.96	0	0	0	0.938619721119383	1.40553344085445	1.41776172515309	0	0	0.751942389795872	3.62052773337659	7.24457467393973	1.49679571202035	0	0	1.48307847545495	0	0	0	0.948753371834869	1.51441589635371	1.453779214314	0	0	0.784370422364077	3.99969450200176	3.28864100011251	1.50807179880879	0	0	1.49047285769546
7.66_523.8551m/z		523.8551469378	1	7.6623	0.427316666666667	0	0.527377167674489	0.485349915840383	1.70843865368722	WT	STZ	100 - 15.4 - 2.78	149.747778741721	41.22	150.023830803603	98.6777961770287	74.3486288411586	92.2413750116473	65.9458346226887	44.6735296569693	193.961339940215	277.773720908111	56.6407392398555	69.481318201171	237.288068494129	63.3414856668448	187.623749990135	75.4074403047562	48.5145143050484	124.247179459613	87.7038177867091	71.4846496582254	93.2372435778537	71.0544604262137	45.8084371253069	165.181485758161	116.30129412079	59.083410063688	76.7578836198774	107.715815766853	63.8186677458366	169.470630475113	75.4074403047562	48.756399592254
7.62_357.8049m/z		357.804922356787	1	7.62291666666667	0.0732833333333334	0	0.506631121622698	0.477127693636957	Infinity	WT	STZ	100	1.34477772634777	244.95	0	0	0	0	0	0	8.06866635808662	0	0	0	0	0	0	0	0	0	0	0	0	0	0	6.87144302842231	0	0	0	0	0	0	0	0
7.76_464.3140m/z		464.314015529134	1	7.76263333333333	0.228166666666667	0	0.903401474265564	0.606705892335941	1.15089334895866	STZ	QC	100 - 15.3	113.67648003602	6.56	119.750862640469	104.994477727997	165.156597298092	149.50600409637	60.5928922162339	82.0580462369549	79.8971895984639	181.711360066551	99.7688638529663	94.8063909890123	98.1230629746314	75.9954895029115	95.5426642552412	106.230085539217	94.54440280411	99.1756232408944	93.3180198587633	158.794609673595	151.120120645694	65.2868416439293	84.1426876392935	68.0420979244815	76.0808699365036	104.07146470407	104.735173631645	44.542508356741	76.5680003193729	86.2986458242046	106.230085539217	95.0157854481196			x
7.76_591.5346m/z		591.534558740286	1	7.76263333333333	0.301983333333333	0	0.362074226032663	0.419309687885036	1.59151446915779	WT	QC	100 - 13.5	123.470497360821	33.14	84.6843449116668	82.6077674722496	67.1195787732465	77.0572748069401	74.8425389949749	147.918168837914	78.6529900218399	158.619371540446	58.7167156982363	73.4079432215962	179.1398494981	192.286114184708	46.5232288464114	94.2569617850052	91.9613264962794	70.1341309797225	73.4209403415881	64.5340694051516	77.8892107767591	80.6403657735522	151.675951932422	66.9825118507321	66.4124673942169	61.2489144342024	81.0957320392762	81.3197020292509	193.734698580258	42.0219770938053	94.2569617850052	92.4198303520843
7.76_718.5418m/z		718.541810990038	1	7.76263333333333	0.6733	0	0.981339791534219	0.62827558212021	1.56770197549128	WT	STZ	100 - 20.4	524.123261585562	116.69	745.762842827692	845.060949709098	401.521372373761	0.844278443782877	2.58765831968398	10.1778685159498	876.4295596027	1725.85795433576	522.436044111246	15.9904434330563	3.62181041579651	0.403757614809998	1064.71822939836	74.714368891779	0.303115183031179	617.628074625181	751.081544413366	386.054391073568	0.853393554688182	2.78811644017452	10.4364318996628	746.385526425871	722.600802198662	544.96645772158	17.6650735455402	1.64410400390636	0.406799316405966	961.703780166279	74.714368891779	0.304626464843523
7.86_291.1506m/z		291.150594560724	1	7.8623	0.0415000000000001	0	0.283012732685464	0.378533853652068	Infinity	QC	WT	100	0.778497677617593	173.21	0	0	1.0655297487853	0	0	0	0	0	0	0	0	0	2.33549303285278	0	0	0	0	1.02448453965526	0	0	0	0	0	0	0	0	0	2.10952758789122	0	0
7.86_383.3306m/z		383.330601782549	1	7.8623	0.18765	0	0.861781687718535	0.592403751365699	1.21744123544123	WT	STZ	100 - 3.99	79.8212284959968	15.23	28.5015245454983	53.9042411058043	53.1200404546923	83.0853185855426	111.553275852634	63.2240908538589	53.7198718017708	2.32607817481762	167.779884265261	118.964255569484	47.8200111727565	88.3172699918906	61.0056802742921	63.9416607433422	80.3423103262821	23.6044768095072	47.9095391570453	51.0738064833324	83.98233532106	120.194973190292	64.8302655492517	45.7489530732751	0.973907470703125	175.015507133551	131.423017299259	21.7076718022209	88.9826067464984	55.1032110763751	63.9416607433422	80.7428837028564			x
7.86_401.3418m/z		401.341761965344	1	7.8623	0.159433333333333	0	0.947842447467268	0.619575862756125	1.77185024283304	WT	QC	100	37.2555457873019	58.93	13.3244921549343	8.71378191171835	43.1519546962282	21.7155034628282	49.1224855859662	28.1500394698625	44.5188190762234	0	84.2858427000978	34.7345359154865	18.504248510073	41.4898285219309	6.6418887205515	27.0685358891013	29.3686295113095	11.0351172817976	7.74472039938377	41.489700773336	21.9499512612836	52.9278570523152	28.8651763814444	37.9131464109084	0	87.9207276184216	38.3721773624385	8.39991760253378	41.8023914879346	5.99926751851291	27.0685358891013	29.5150566060859
7.86_538.3498m/z		538.349801214888	1	7.8623	0.0693166666666665	0	0.697916049910848	0.545707716274491	1.56596682137453	QC	WT	100	12.7196465934102	68.93	0	3.29956219006501	23.2897186582699	12.6928507279207	9.52639690717182	5.94861014087207	13.0873023981831	4.40244169332904	2.14004609357454	15.9224265689041	3.68076886950514	9.50232506046449	7.20571819316499	24.6180207494522	6.33520083761355	0	2.9326171875	22.3925767680521	12.8298869663104	10.2643782722277	6.09973144529874	11.1454172020288	1.84326171875296	2.23233705277786	17.5899334837517	1.67086791992574	9.57391067579813	6.50854492187619	24.6180207494522	6.36678709372808
7.86_552.8334m/z		552.833350390325	1	7.8623	0.0833166666666667	0	0.378994800348585	0.425636483269655	4.46435667080802	QC	WT	100	30.0168368398829	92.19	52.9922204518698	0	1.09326090012635	0	5.92886194304926	0	0	37.7355565029272	0	2.6064310037969	0	0	35.539063529451	54.5114469901977	0	43.8872537061539	0	1.0511474609375	0	6.38815307616017	0	0	15.7995293482439	0	2.87939453125273	0	0	32.1005603136481	54.5114469901977	0
7.86_606.2851m/z		606.285136347394	1	7.8623	0.17265	0	0.763436488339883	0.56283979990915	1.86886132716147	WT	QC	100	20.6360613293569	33.61	14.3165103126902	5.05228278889962	18.5689653845692	16.480856886191	22.6821661355224	13.467764664199	0	33.6541900534694	0	17.4694962450601	46.1120222391672	26.5806594384444	9.26864255035931	15.3070009956898	8.55050823863158	11.8566898107331	4.49041736126378	17.8536713550904	16.6587896990424	24.4392854420373	13.8099061250726	0	14.0906988717636	0	19.299023023625	20.9323381646306	26.7809044153071	8.37187561137883	15.3070009956898	8.59313964844125
7.88_522.7289m/z		522.728893613148	1	7.87613333333333	0.21465	0	0.940961737099204	0.617435856719514	1.03059889512695	QC	STZ	100 - 0.672	86.8739201153647	13.28	131.482161572908	69.8729169769396	85.269660728882	85.1049925499052	77.2120949446679	56.8257644368367	79.6943762652044	139.49854547308	92.0347869458017	92.6895063376734	44.6042295413497	61.8464164320147	77.0588674624244	83.9870032137351	99.5758896699346	108.891285052392	62.1023352383901	81.9849931153737	86.0238143573313	83.1934841079927	58.2693930229048	67.8693778982656	58.4067539342713	96.003850412614	102.396594141346	20.2478826777474	62.3123354306066	69.6032077668305	83.9870032137351	100.072358469357			x
7.88_552.3313m/z		552.33132680711	1	7.87613333333333	0.115983333333333	0	0.548208087262731	0.493771895915861	1.54536988464773	QC	WT	100 - 16	68.563843066485	51.80	99.2038480418678	37.6243663180853	105.23251334029	40.2776129909937	36.2802298130744	7.57501663162238	36.7077662641502	72.0935581999016	13.0245794290643	90.6141531356542	0.965990902185352	52.7975726298817	66.5474722431728	105.043632076789	34.1004248794929	82.15893598183	33.4401526558404	101.178857848967	40.7124634980952	39.0907502840235	7.76745593547912	31.261092402458	30.1849076615663	13.5862733721702	100.103895561715	0.438507080076079	53.1953223070169	60.1088192628521	105.043632076789	34.2704439177944
7.88_789.5445m/z		789.544464695132	1	7.87613333333333	0.0691499999999996	0	0.0960710305223853	0.238486517730884	Infinity	WT	STZ	100	5.6998388660442	175.03	0	0	0	0	0	0	6.47605203805117	0	0	2.32123222576607	25.4017489324479	0	0	0	0	0	0	0	0	0	0	5.51513975837753	0	0	2.56432775964602	11.5310058593658	0	0	0	0
7.86_290.6505m/z		290.650454809887	1	7.8623	0.0555000000000003	0	0.800328978165284	0.574295122230946	2.16394342964849	QC	WT	100	25.6048170588605	85.98	40.1390688977414	0	20.4532687052945	28.4445399800628	0	22.1112323257846	6.06783739018071	53.4765837279903	6.46157453062632	1.28648884032356	2.50943179076197	1.19296290608479	68.6624211587828	4.30946356057984	3.8425664572189	33.2424926757681	0	19.6653895378111	28.7516366949889	0	22.6729565256267	5.16749572753989	22.3901522159523	6.74023437500338	1.42121887207031	1.13914489745989	1.20195007324219	62.0191409900851	4.30946356057984	3.86172485351381
7.89_158.1539m/z		158.153904036319	1	7.88995	0.0553166666666662	0	0.783433150322149	0.568682651484853	Infinity	WT	QC	100	2.10342853978768	244.95	0	0	0	7.07264478138681	0	0	0	0	0	0	12.6205712387261	0	0	0	0	0	0	0	7.14900340696928	0	0	0	0	0	0	5.72904965281343	0	0	0	0
7.89_506.3610m/z		506.361025828233	1	7.88995	0.512466666666667	0	0.512913865982537	0.477127693636957	1.11605348827631	STZ	WT	100 - 6.85	296.187193661594	14.37	382.0952567784	272.271320992076	296.123430365233	285.910845679638	262.669686154122	278.052622000093	194.498362717432	435.316345683375	216.905471958273	269.742768820182	219.574381176094	256.290618652031	261.646239843701	337.026091480173	269.020496901611	316.444778708268	241.991970331361	284.716477024416	288.99763427005	283.017918065484	285.116402268227	165.638825454072	182.262937578813	226.259669572793	297.992101941066	99.6747697428791	258.221379968204	236.331238609643	337.026091480173	270.361788288104			x
7.89_555.3532m/z		555.353221376953	1	7.88995	0.125816666666666	0	0.367543514608519	0.42139365915382	1.49495349623282	STZ	WT	100 - 3.37	43.8257833985128	17.97	27.0730869157804	61.7687408405046	58.6268059522149	51.9738462906753	46.9005172942533	16.6117030976483	30.0570422358045	31.2176117192866	31.4923904270779	26.915094354913	13.3424532864814	42.8703110979752	37.5094539686121	40.2529625690606	28.1516930932924	22.421469112825	54.8994262282804	56.3684461892161	52.5349732229136	50.5337595485815	17.0337146568892	25.5971983671402	13.0705260038418	32.8505214172687	29.7338296623971	6.05674465305037	43.1932739075997	33.8803099989855	40.2529625690606	28.2920527457952			x
7.89_610.4112m/z		610.411171652602	1	7.88995	0.1555	0	0.336291633822676	0.404370305124841	3438.87719338252	QC	STZ	100	14.7896171533042	173.21	0	0	0.0258042663141866	0	0	0	21.1610644289544	0	2.95749290390917	0	0	0	44.3688514599125	0	0	0	0	0.0248102616807914	0	0	0	18.0211998106234	0	3.08503681885488	0	0	0	40.0760417098761	0	0
7.90_524.3316m/z		524.33162155088	1	7.9038	0.0414833333333329	0	0.151026219337399	0.30138381446167	4.29526981624157	QC	WT	100 - 43.9	16.8608745032232	66.85	19.7521977345268	3.60687031528413	21.7749486300056	13.5901024410773	14.4047848520927	1.43066520284223	7.41389649198674	0	5.23361674763324	8.62062579248992	0	2.28457158849098	36.3618968553068	2.37762451171875	11.843102142644	16.3584334801866	3.20574951171852	20.9361571074476	13.7368257074086	15.5206802837097	1.46701049805091	6.31382747809982	0	5.45932006831959	9.52343750005742	0	2.30178237236705	32.8437822272707	2.37762451171875	11.9021498772079
7.90_786.5548m/z		786.554829625616	1	7.9038	0.0414833333333329	0	0.323742459111206	0.399784432922904	Infinity	WT	QC	100	3.45433495681395	112.41	3.48547144740308	0	2.59181295208505	6.00510115773257	0	0	6.27730787935699	0	8.48889119913427	5.95981066239247	0	0	0	0	0	2.88660804158353	0	2.49197387695313	6.06993422726476	0	0	5.34588512532035	0	8.85498046875	6.58396335970372	0	0	0	0	0
7.93_776.5368m/z		776.536801149334	1	7.93145	0.0325999999999995	0	0.722904619000428	0.551930335592642	Infinity	WT	QC	100	3.22444609098822	194.85	0.599170588636796	0	0	0	0	2.57844369914678	0	0	0	0	0	19.3466765459293	0	0	0	0.496222868423714	0	0	0	0	2.64394770192694	0	0	0	0	0	19.4924244272519	0	0	0
7.95_484.3300m/z		484.330045398404	1	7.95028333333333	0.0328333333333335	0	0.208981196449225	0.338667903495469	Infinity	WT	STZ	100	4.15156012699008	159.72	0	0	0	0	0	0	0	15.0063126206401	9.90304814130035	0	0	0	0	0	0	0	0	0	0	0	0	0	6.28300464153313	10.3301239013699	0	0	0	0	0	0
7.95_524.4131m/z		524.4130859375	1	7.95028333333333	0.0278833333333335	0	0.55941558709077	0.497872717214746	2.05125160566502	STZ	WT	100 - 65.3 - 42.7	3.03731322210187	130.61	2.15085756839418	10.906824155421	0	2.50409290971592	0.766816288880448	1.89528841019964	0	6.37479388239288	0	0	0	2.50947915475263	0.510042168017385	4.72810970134348	0	1.78130357597775	9.69387395562248	0	2.5311279296875	0.826219244387059	1.94343721303447	0	2.66906738280272	0	0	0	2.52838427621678	0.46069417004694	4.72810970134348	0
7.96_186.1169m/z		186.116869018813	1	7.96428333333333	0.0698833333333342	0	0.578856396147266	0.504898538901065	Infinity	WT	QC	100	1.00838431517449	192.89	0	0	2.46591525065767	0	0	0	0	0	0	0	4.85743385314254	1.19287203790442	0	0	0	0	0	2.37092587351866	0	0	0	0	0	0	0	2.20500952005398	1.20185852050781	0	0	0
7.89_311.1609m/z		311.160883607353	1	7.88995	0.0833166666666667	0	0.251608576175793	0.361264252863941	1.81845427930273	QC	WT	100	13.4966519895196	36.82	6.88238612745517	10.2542260573778	17.363237613027	10.2227677847891	7.79557961695777	15.2592086225323	8.14065165988726	21.4921837397692	5.96302460231714	4.58122669425985	0.609059941991259	3.74613160424433	28.0777477921259	6.35265341581984	6.05955476061315	5.69987487792997	9.11385142881155	16.6943893525127	10.3331361861189	8.3994797633807	15.6468607726895	6.93274719918047	8.99857903852548	6.22018413825106	5.06100451946156	0.276479929727792	3.77435302734912	25.3611476207195	6.35265341581984	6.08976669130245
7.85_646.2791m/z		646.279051290744	1	7.8483	0.0843166666666662	0	0.338948011641404	0.404891522591642	1.70434472453901	WT	QC	100 - 4.96	46.536258993819	49.05	10.7305785217771	30.1490557882831	29.7205869586059	17.2659225425392	50.9173920954795	29.7468897057878	23.8259175445414	66.606420495831	20.9204791153094	41.2774247965684	96.0636234982953	30.5236885123684	10.0867105624992	32.8699072858152	38.9568442414739	8.88688222503838	26.796172976474	28.5757219667328	17.4523311853472	54.8618095798504	30.5025937557284	20.2906437992842	27.8874937308457	21.8226891613183	45.6002829349003	43.6076353788293	30.753638236305	9.11079326863789	32.8699072858152	39.1510765777748
7.85_456.4055m/z		456.405517186931	1	7.8483	0.173316666666667	0	0.368742653122822	0.42241837341513	1.62935771035011	WT	QC	100 - 21.1 - 0.123	287.828475532665	14.45	247.788022225609	78.72700458747	257.911616311884	235.350042360392	105.383167444277	143.823711815114	307.759254666268	689.692416437365	157.568808414257	220.054723508927	220.70501588749	131.190634281684	202.130396963283	151.06148894197	176.762599296437	205.213816368355	69.9717579104206	247.976618025205	237.890959700495	113.546885009508	147.477477387621	262.09414183913	288.767851453791	164.364071615707	243.10037999276	100.188016114874	132.178956847088	182.573719016667	151.06148894197	177.643908172976			x
7.83_816.6454m/z		816.645442281662	1	7.8343	0.540133333333333	0	0.695369270185213	0.545469013006708	1.88293599453206	WT	QC	100 - 44.5	165.839447454509	69.03	142.487258376127	196.933855336708	170.523297603833	124.814928569125	26.1332100000449	3.12887305968856	152.590540821253	365.892371799534	128.376081858409	105.5528746579	229.195699369418	13.4291162205428	110.12574474941	134.773108906661	19.3259228675564	118.005518638854	175.032800018141	163.954579630757	126.162472054244	28.1576713128635	3.20836043017815	129.949258204057	153.195760239998	133.912388655281	116.607103585407	104.042322416401	13.5302842548836	99.4707727310915	134.773108906661	19.4222786998325
7.76_799.6681m/z		799.668057735547	1	7.76263333333333	0.0860000000000003	0	0.736751902562972	0.556488286352118	2.28023443842693	WT	QC	100 - 1.27	24.5800498759454	55.55	14.6040258929024	0	19.2592497754505	15.542467718588	22.2754758095824	11.89206522767	4.7784508364911	33.0819996435024	5.06738473845931	9.24419747893552	75.5604212752734	19.7478452830105	4.53083959047788	20.2687742182225	7.53923187538967	12.0948053134549	0	18.5173653413254	15.7102693698564	24.0010900376488	12.1941768750925	4.06942749022676	13.8511280263103	5.28591918945494	10.2123139372928	34.3003020295329	19.8966153626597	4.09246826172199	20.2687742182225	7.5768212297017
7.76_855.5735m/z		855.573525114866	1	7.76263333333333	0.973116666666667	0	0.999204754347834	0.631146755828523	2.06160640041728	QC	STZ	100 - 63 - 3.89	187.90346350148	97.13	0.875454652914208	13.0334982525818	24.1399777069	298.095786924952	87.7053253861961	123.015149569401	0	9.76649604660574	15.6034281045619	93.366457772623	520.032906777559	235.896107891269	0	199.233060978833	364.477329525609	0.72503662109375	11.5840401808034	23.2100830376016	301.314128194037	94.4995936055315	126.140284588662	0	4.08914178609996	16.2763366699212	103.144440624479	236.066520894363	237.673227483659	0	199.233060978833	366.294552779209
7.78_124.0864m/z		124.086389241443	1	7.77696666666667	0.0716666666666663	0	0.569421992215347	0.501245273869404	3.42740284882117	WT	QC	100 - 0.476	25.4087367421642	7.20	0.533732381335571	21.8556779283812	14.0570161307669	23.6642078546082	16.5082312344174	8.38747985024542	4.11557148023582	63.9787252299067	12.7285703499986	6.21588154611185	50.15544298687	15.2582288598624	7.87821805466192	7.53134772178859	6.83065913691504	0.442028060555394	19.4251034062105	13.5155266345896	23.9196945138606	17.7870743416011	8.6005593538277	3.50490573048633	26.7873019669058	13.2774986980447	6.86685176193672	22.7678302190413	15.3731764852998	7.11597855183138	7.53134772178859	6.86471566558082			x
7.78_145.1220m/z		145.122037647236	1	7.77696666666667	0.143333333333334	0	0.661042362921652	0.533942273972851	2.7405626677948	WT	QC	100	4.59304091267745	67.18	0.701813724040107	4.03243501274263	0.753378452275022	6.28519969446219	5.70349226454957	6.61538477412589	0	0	0.704467382234704	3.86029371308023	17.5073845927375	5.48609978801228	0	2.00662992894587	3.02121449875325	0.581230163574361	3.58398706999756	0.724357604980099	6.35305680096406	6.14532468534751	6.78344513657616	0	0	0.734848022459744	4.26457043761387	7.94739586072952	5.52742923386976	0	2.00662992894587	3.0362777709968
7.78_526.3154m/z		526.315352223388	1	7.77696666666667	0.0430000000000001	0	0.830704983651553	0.583708544034252	1.10608776088462	QC	WT	100	5.08048092783447	55.91	6.80785935603571	4.86736044625915	3.89953903089874	8.67836038647051	3.93901705363487	0	6.25559136081102	6.4762460322257	0	3.76856299751129	6.7806392495389	4.27815289869256	13.6852127492029	0.165389658419727	1.39084037588081	5.63815307617688	4.32606027109797	3.74932511597383	8.77205485182302	4.24416087774232	0	5.32739088930391	2.71154446190984	0	4.16323304545872	3.07803967059934	4.31038229579228	12.3611303628427	0.165389658419727	1.39777487432104
7.78_538.2426m/z		538.242647327763	1	7.77696666666667	0.0573333333333332	0	0.785302404437191	0.569270050917035	1.85844733953855	STZ	QC	100	3.15496308056238	51.96	1.60627032643436	0	11.3483733273462	4.98770771756194	0	0.987427112031791	2.11224110469374	2.31303113241556	1.77653511572389	0	1.93732510870551	2.67379620760171	0	5.09290149918225	0	1.33028570487848	0	10.9112233021707	5.04155666910584	0	1.01251217722563	1.79882817916351	0.968444794425295	1.85314941407046	0	0.879439728319015	2.69393920898085	0	5.09290149918225	0
7.78_692.5608m/z		692.560827081224	1	7.77696666666667	0.114666666666666	0	0.991373375176595	0.629455691125087	1.14618529761944	STZ	QC	100 - 7.4	16.282496277552	172.81	90.4913661852409	7.20361148007113	0	0	0	0	26.395864718542	62.1211261417174	0	0	0	0	42.61744495773	0	0	74.9434070156616	6.40249633788921	0	0	0	0	22.4792639266367	26.0095423674457	0	0	0	0	38.4940886567114	0	0
7.78_789.6762m/z		789.676199583215	1	7.77696666666667	0.0860000000000003	0	0.771699403006454	0.564899213328604	4.76876988641188	QC	STZ	100	2.81824077780634	157.82	0	1.1567833562846	2.38908802556165	0	0	0	0	5.12148287389384	7.05432832564989	0	0	0	8.45472233341903	0	0	0	1.02813723683363	2.29705810546693	0	0	0	0	2.14431762696643	7.35855108499332	0	0	0	7.63670443860053	0	0
7.78_815.6360m/z		815.636013733757	1	7.77696666666667	0.0999999999999996	0	0.787653238104927	0.569749771509996	1.17741302591635	WT	STZ	100	5.89850298981704	89.00	11.384069101385	18.6742172942137	0	0	0	0	5.99683091584569	22.8985278538356	4.76177702168659	1.73388214753435	0	0	8.82464174241385	6.70052847476427	0	9.42809198407995	16.597453675829	0	0	0	0	5.10702514648119	9.58740234373363	4.96713192977164	1.91546630859375	0	0	7.97083311618335	6.70052847476427	0
7.78_848.7699m/z		848.769948692385	1	7.77696666666667	0.0716666666666663	0	0.859324622240339	0.591733898272508	2.70267945206154	WT	QC	100 - 31.8	8.52203194576529	90.98	0	1.99918528299143	3.09889506044634	11.5680331380512	10.451831183969	3.99601746280789	0	0	0	8.46748019335421	35.5167234167855	7.14798806445203	0	7.75808955055087	1.70144728715835	0	1.77685546875	2.9795227050775	11.6929254716007	11.2615031637993	4.09753417968636	0	0	0	9.35425343188359	16.1226515116557	7.20183731931706	0	7.75808955055087	1.70993041992006
7.78_882.4946m/z		882.494616603688	1	7.77696666666667	0.216833333333333	0	0.31577382480045	0.397465020852781	3.06949262728256	WT	QC	100 - 25.3	76.6607114000457	83.11	65.784575825107	143.231285442879	88.7246402751829	22.2906838316259	20.293907475184	19.5278668288802	32.2013370867444	284.072957851683	61.0523407849557	27.9751192204979	40.6424865821303	14.0200268742627	20.2902744468978	50.9419998778738	3.69285569703972	54.4816643758192	127.302504175328	85.3068835966537	22.5313414686609	21.8660155541134	20.0239619902649	27.4233241790726	118.938726510419	63.6852649586776	30.904867682015	18.4494678757767	14.1256465246538	18.327133975361	50.9419998778738	3.71126766042187
7.79_311.2582m/z		311.25822352605	1	7.7913	0.2428	0	0.532970918773887	0.48710011593979	1.92804906383903	WT	STZ	100 - 2.79	71.0552490655829	87.92	90.5944272162936	46.4727308550523	51.74291234614	12.673354909016	10.4911743823036	9.14606697413106	63.9036807713829	196.949008998778	40.144104671919	82.7696883653578	31.3193776674629	11.2456339185967	41.4400594436558	93.0410857543843	8.89911199992261	75.0287604048659	41.3044887185178	49.7497266461013	12.81018066406	11.3038941615795	9.37841798365642	54.4216952640452	82.4607329573203	41.8753467875229	91.4379040479197	14.2172859182103	11.3303527236005	37.4306184649425	93.0410857543843	8.94348149001874
7.79_366.1395m/z		366.139469445843	1	7.7913	0.127833333333333	0	0.167687229733825	0.319474861944387	2.72344000276292	WT	QC	100 - 0.372	63.0490680547656	49.32	44.863247961204	61.9346215512974	39.7541091261782	58.5054793553289	20.4289912351857	11.0079169317822	62.1324432991968	98.1124357543257	47.553638709414	24.0209088456534	120.344385418078	26.1305963019258	26.9877176973286	32.1549827839692	10.3088769253671	37.1549772507406	55.0468593104664	38.2227434137496	59.1371239707029	22.0115638474088	11.2875672578847	52.9132728259634	41.0787716356567	49.6044220749111	26.536544978608	54.6297743941959	26.3274507352782	24.3765809685134	32.1549827839692	10.3602752685553
7.79_730.5399m/z		730.539900150885	1	7.7913	0.128666666666667	0	0.134513771483252	0.286174864354724	5.14881983661872	QC	STZ	100 - 7.88	26.7559596507474	75.37	0.535232621343476	1.22933977896465	9.7821746347871	1.04132183337327	3.37831579278649	15.2127521115535	4.52836439191402	4.73553173958248	0.90605514349527	8.17911979309963	72.0004153563458	0.610725040316668	49.8859718969065	17.5161109970309	12.8657960583048	0.443270533757793	1.09262464454357	9.40535605784062	1.05256429025371	3.64002377374133	15.5992240585419	3.85644870540318	1.98272344793087	0.94512939452909	9.03569393105147	32.68425388971	0.615325927734489	45.0593654037776	17.5161109970309	12.9299427743808
7.79_732.6090m/z		732.609047584796	1	7.7913	0.0573333333333332	0	0.984325236768883	0.628573652082048	1.74180505178436	WT	QC	100	1.66220493216585	173.21	6.85955827334937	0.0737138845921713	0	0	0	0	9.97322959299512	0	0	0	0	0	2.86290063941951	0	0	5.6809692382688	0.065516148040275	0	0	0	0	8.49340844152744	0	0	0	0	0	2.5859070420218	0	0
7.81_331.2631m/z		331.263061903037	1	7.80563333333333	0.0999999999999996	0	0.397608369086131	0.436925354592169	6.8470170811428	STZ	WT	100 - 2.55	6.2619720086277	89.62	0	22.985690500505	0	3.63773825980931	1.1079819618541	9.84042132959781	0	0	0.690951157622223	1.90163518101277	0	2.89474217340302	0	2.31652835011508	3.15762695927756	0	20.4294470433995	0	3.67701249205675	1.19381399768401	10.0904120454491	0	0	0.720748901367585	2.10078760292119	0	2.91654966771591	0	2.31652835011508	3.1733703613269
7.82_265.2534m/z		265.253403825429	1	7.81996666666667	0.0716666666666663	0	0.908252088155266	0.608419992293929	2.12942186666828	WT	QC	100	9.94288348990778	38.05	1.06723442146167	9.31795728966261	21.1160207619267	2.89157212309884	4.96114296923178	2.90143990570354	0	18.1975437667831	2.32449807463307	14.3842419914689	14.2680867139552	10.4829303926063	2.90808533955415	4.63917544483797	6.46060254068663	0.883865356447359	8.28170530694471	20.3026117612342	2.92279049754251	5.3454678190514	2.97514945682252	0	7.61914367917009	2.42474365234202	15.8906595517457	6.4769316450646	10.5619033826777	2.62671999677859	4.63917544483797	6.49281402880437
7.82_349.2744m/z		349.27437052977	1	7.81996666666667	0.114	0	6.89427678446375E-06	0.000264577522770588	49.6766065422568	STZ	WT	100	16.509341602234	39.48	9.45556394065452	24.6313259246016	8.00331786268292	18.6605864244795	17.4607623679667	20.8444930930191	0	0	0	1.43155914820455	0	0.562458891838971	0.765686956341102	6.93940198390166	7.39826363632395	7.83093688204989	21.8920710071471	7.69502252340919	18.8620523224539	18.8133952020581	21.3740364504979	0	0	0	1.58148194849596	0	0.566696166991733	0.691604614258694	6.93940198390166	7.43515014647724		x
7.82_525.8544m/z		525.854449648363	1	7.81996666666667	0.0426666666666664	0	0.0121249642790942	0.0630977595915865	Infinity	WT	STZ	100	3.44590838960125	85.94	0	0	0	0	0	0	6.10736103322704	7.74158653168838	0	2.19707383159791	3.39224249408006	1.23718644701414	4.58236402989833	3.03270970900292	0	0	0	0	0	0	0	5.20115487880673	3.24133085462493	0	2.42716663753838	1.53989271288563	1.24650677151666	4.13900756836051	3.03270970900292	0		x
7.82_527.8497m/z		527.84965685949	1	7.81996666666667	1.3376	0	0.54248931608748	0.492752353262028	1.64542073344167	WT	STZ	100 - 14.4 - 0.0326	798.41997209186	42.57	816.23854016858	641.302654654712	458.059090805988	403.068620892551	313.840326918289	278.916236768341	1001.89868040777	1601.73086955284	440.196645471964	359.48115418805	1069.77709429738	317.435388633152	1172.43112397321	445.226421889689	260.764749142023	675.994845878461	569.983252048579	440.414223360962	407.420283793504	338.152594727997	286.00195671435	853.237622816525	670.629937033664	459.180428471157	397.128513261864	485.620339582252	319.826783105492	1058.99515268633	445.226421889689	262.064878745356
7.83_526.3133m/z		526.313252799025	1	7.8343	0.0283333333333333	0	0.757291029077008	0.56259698652882	3.39224216957374	QC	STZ	100 - 19.2	1.28746904173677	173.21	0.0772013911756621	2.19999872139511	0	0	0	0	1.33031871714401	0	0	4.92028905558582	0	0	3.86240712521032	0	0	0.0639368762452898	1.95533640258929	0	0	0	0	1.13292691366986	0	0	5.43557584229091	0	0	3.48870849610125	0	0
7.55_848.7746m/z		848.774638614221	1	7.55481666666667	0.0678333333333336	0	0.795186953439881	0.572251514705066	3.58105356372195	STZ	QC	100	9.59094547863212	91.71	40.042190309962	0	0	3.91784570734673	6.42210264481872	7.16353420966526	1.60700748995295	9.37246307977874	0	2.82187482478685	33.106011898646	6.45712118599827	0	3.20894767750665	4.82579291598268	33.1622594807007	0	0	3.96014407276789	6.9196036541231	7.34552001953227	1.36856079101506	3.92416381835551	0	3.11740112304318	15.0283202230963	6.50576580617726	0	3.20894767750665	4.84985351562381
6.93_732.6081m/z		732.608061337086	1	6.93068333333333	0.0706666666666669	0	0.558945961597255	0.497872717214746	Infinity	WT	QC	100	2.6011666193268	195.26	0	0.453511334859871	0.0114605742976469	0.0891237046518743	0	0	15.5324469121358	0	0.0745528038250054	0	0	0	0	0	0	0	0.403076244278918	0.0110191021854571	0.0900859138118685	0	0	13.2277528047454	0	0.0777679447497571	0	0	0	0	0	0
7.53_756.5528m/z		756.552750692625	1	7.53498333333333	0.788133333333334	0	0.0787283898193731	0.211451188188419	5.00891254053012	QC	STZ	100 - 23.3	310.927051989178	38.11	54.1808528585617	73.4389351802924	71.9203132354946	58.0570976399736	92.426321505071	22.4250493728884	259.771602219209	383.260212538641	72.5917321157157	91.1876210547899	82.5834944163023	37.5433616661103	694.016330400513	112.657888593697	126.106936973324	44.8716588046952	65.2717758101056	69.1498750559748	58.6839013772067	99.5863111187783	22.9947459293628	221.226865238058	160.467514916568	75.7223004746427	100.737421017713	37.48839343833	37.8261939865646	626.868320664006	112.657888593697	126.735685155294
7.52_490.3299m/z		490.329860040859	1	7.52065	0.136166666666667	0	2.70963369963795E-07	2.84593225904619E-05	Infinity	STZ	WT	100 - 2.26	17.3544496699888	51.69	4.86093262950161	28.3280236956232	15.9521536927247	19.8514013483126	26.2511041324235	8.88308252134744	0	0	0	0	0	0	1.93346725928482	6.43553921653352	4.93403176480363	4.02574154735069	25.1776582444276	15.3376617133699	20.0657236802969	28.2846983496962	9.10875254949943	0	0	0	0	0	0	1.74639892578213	6.43553921653352	4.9586320253155		x
7.06_258.1105m/z		258.110479970101	1	7.059	0.043333333333333	0	0.559714806524353	0.497872717214746	2.61195486036367	WT	STZ	100	1.50980053702402	89.15	0	0	2.43967028695595	1.02853789673481	0	0	0.891227110688761	0	0.686431121468457	3.02980793758395	0	4.45133705240297	0	1.79547595526407	1.35178942687691	0	0	2.34569189052862	1.03964233398307	0	0	0.758987426756789	0	0.716033935546875	3.3471104332003	0	4.48487112958157	0	1.79547595526407	1.35852922379017
7.06_343.2251m/z		343.225099583176	1	7.059	0.186833333333333	0	0.000177084492078539	0.00321259085997785	36.0939040178457	STZ	WT	100 - 3.93	25.5748162546941	52.23	3.31455282555742	30.4266966530002	21.6541283865609	37.4786858330851	21.0270815595331	39.5477522704278	0	0	3.72588483185455	0.421467672385491	0	0.104027381191462	1.02288685497849	4.88204796451456	11.8534980892241	2.74505615234236	27.0429373424476	20.8199909735338	37.883318191603	22.655986433396	40.552442066652	0	0	3.88656617701128	0.465606689453409	0	0.104811069819956	0.923919707537152	4.88204796451456	11.9125976562459		x
7.06_472.4000m/z		472.400022457919	1	7.059	0.22915	0	0.141065324875842	0.292930410480932	1.71118597012618	STZ	WT	100 - 16.9	74.4762296228017	10.74	141.957151952754	72.6843363163352	91.1014597548949	63.2376514184085	35.0443195707794	42.8324587236381	29.5621020248496	95.3328737177125	41.7484500469399	47.1024041981343	21.1789190152757	26.2142420465878	69.9044363377058	56.3198448290202	63.739477081507	117.566493534878	64.6010960439317	87.592145752208	63.9203861374037	37.759097786122	43.9205947555565	25.1756970543931	39.9149946559975	43.5488806599312	52.0352945692369	9.61407184637675	26.4117266238327	63.1409877469205	56.3198448290202	64.0572714970762			x
7.06_539.2764m/z		539.276446607534	1	7.059	0.215333333333334	0	0.458102738063228	0.466688026245723	1.20859688950975	QC	WT	100 - 4.13	21.4354392936627	28.24	11.8821309509621	8.95210077968073	14.0611987160472	15.3037694951697	37.4477916979187	24.3930568668839	27.4513298642975	0	15.9758385135733	25.6034305003958	0.834762964196539	36.5494708269684	15.8277347980972	20.6242768361021	27.8543062467887	9.84057831825045	7.95653577610144	13.519548102747	15.4689940810215	40.348759682441	25.0127496161783	23.3781198584197	0	16.6648075338771	28.2847992740857	0.37893676757966	36.8248156865285	14.2963574460453	20.6242768361021	27.9931831780109			x
7.07_283.2430m/z		283.242963431776	1	7.0735	0.0720000000000001	0	0.952794487213485	0.620921944823146	1.68965154331526	WT	QC	100 - 1.64	10.1949058328096	39.75	1.6683335183063	4.98287463214765	3.03320535860684	1.84606809347455	11.9781625355564	19.8139915410451	10.7668771879268	0	19.0411268421855	11.788266912358	1.87970823118572	17.6934558232017	3.80184448165148	5.72950772548461	8.56984600703449	1.38168538249666	4.42872810016836	2.91636343240036	1.86599885865596	12.9060748223305	20.3173555498929	9.16929513595638	0	19.8622885292415	13.0228159621125	0.853284814574848	17.8267491923953	3.43400545670621	5.72950772548461	8.6125738317363
7.07_468.3095m/z		468.309522127562	1	7.0735	0.2155	0	0.00414888266329916	0.029704297421295	3.41806823622929	STZ	WT	100 - 12.3	70.058316092665	15.26	78.9437708507502	47.283520112274	110.478527701519	89.4118959954261	47.2534713626896	46.9787105333311	27.6735687905364	32.1260888776844	25.526019471043	20.2447162841832	3.72446669721094	13.6839300920582	57.1524827109635	44.3147390421771	44.3109757577179	65.3798853926889	42.0251099325468	106.222790797826	90.3772165650243	50.9140559089426	48.1721799065046	23.5673831210924	13.450897008181	26.626846611495	22.3648833483498	1.69070434570324	13.787017762664	51.6228210914356	44.3147390421771	44.5319029019149		x	x
7.07_556.3977m/z		556.397666499169	1	7.0735	0.2155	0	0.334270983679827	0.404370305124841	1.44085325781524	QC	WT	100 - 11.1	53.4584117811501	7.91	53.4128721718348	36.2514442007964	57.5510032170598	40.4964113287258	44.8815588193072	41.0132852024984	64.6842677547487	36.5048243215693	43.3601332700451	43.0390954303808	4.45637169770516	30.5667837096371	58.2043890664958	50.1025086790262	52.0683375979284	44.2356302904641	32.2199134949047	55.334084388298	40.9336240554587	48.3583984225754	42.0552060902095	55.0864592717365	15.2842331390126	45.2300688301676	47.5464479327378	2.02294921874886	30.7970580905599	52.5729525821568	50.1025086790262	52.3279416561078			x
7.07_576.4111m/z		576.411120670339	1	7.0735	0.100833333333334	0	0.207273777800321	0.338667903495469	Infinity	WT	STZ	100 - 16.5	6.21702337906775	155.26	0	0	0	0	0	0	0	0	17.6343825863279	19.6677576880787	0	0	0	0	0	0	0	0	0	0	0	0	0	18.3948774601238	21.7275016474867	0	0	0	0	0
7.09_301.2531m/z		301.253050146804	1	7.088	0.244166666666667	0	0.918725772743442	0.611903972667484	1.38543143492648	WT	QC	100 - 14.7	91.1227957012256	43.49	11.6686630325862	45.1837653791776	47.2007495445308	38.8811594713014	111.929015201424	145.334725052694	115.281715507268	0	146.999854489584	115.6305804168	28.4936283626671	140.330995431033	40.4045702506059	60.1330542379476	96.7788072107052	9.66378782689148	40.1588693633119	45.3825322321014	39.3009334017121	120.599819938262	149.026877119872	98.176291492468	0	153.339324286205	127.740216569208	12.9345501555134	141.38817676238	36.4953157305843	60.1330542379476	97.2613302228988
6.39_584.3200m/z		584.319991420145	1	6.39336666666667	0.112816666666666	0	0.215515979681614	0.338667903495469	2.01106179354927	QC	STZ	100 - 3.85	8.64804463195154	6.24	1.70152228495654	0.00581078117257972	0.0194683703595885	4.29278534600205	6.25904385017763	13.5227982235444	7.20675580282839	2.43535408734431	2.85368247929638	5.56687116122453	8.03408974489332	1.177891509527	8.03116018776055	8.88246731992708	9.03050638816698	1.40917175332153	0.00516456298075502	0.0187184304036733	4.3391316844756	6.74391318425094	13.8663377829785	6.13742218616539	1.01966028706579	2.97674949830439	6.14987250936933	3.64703769686886	1.18676513655714	7.25412310828436	8.88246731992708	9.07553098879638			x
7.09_319.2636m/z		319.263607115297	1	7.088	0.201166666666666	0	0.740496390312202	0.557834168439226	1.57964670374679	WT	STZ	100 - 4.48	17.6866714212948	43.65	0	3.58686953506785	5.191963004282	2.93556134198776	21.7263057530714	33.73889709191	26.4975248781614	0	31.0635417019537	20.6604220194411	1.7991067944179	26.0994331337948	6.63673647457409	12.6341271657684	17.2274372164199	0	3.18797302246116	4.99196370107237	2.96725463867037	23.4093774257625	34.5960159848451	22.5658398196137	0	32.4031782960128	22.824124670667	0.816696166993353	26.2960527999137	5.99461376666007	12.6341271657684	17.3133303487867
7.10_532.3833m/z		532.383284336825	1	7.10233333333333	0.143666666666666	0	0.631159062678766	0.521406327889075	13.3928152095124	WT	QC	100	5.48952709348769	78.50	2.44704080935918	0.228844550189643	1.33442541916799	0.681190945994781	0.630949444322151	0.714922021764735	0	0	14.4062373648944	18.3382764750295	0	0.192648721002205	0	0.296669411586072	0.932988507442483	2.02659748759159	0.203394699809744	1.28302209564687	0.688545310027352	0.679827203325825	0.733084238809371	0	0	15.0275162564607	20.258787943314	0	0.194100037090471	0	0.296669411586072	0.937640232731606
7.12_428.3737m/z		428.373722480156	1	7.11683333333333	0.292483333333333	0	0.647565913658752	0.526873859630163	1.33890906878989	QC	STZ	100 - 23.1 - 3.15 - 0.0789	2040.70068836169	13.15	1987.7302385748	1023.92958720963	1411.50892531964	1093.13578125739	1938.51772816496	1690.08863415925	1816.85475279554	5242.89864918514	1224.33024465195	1630.43585185153	659.234235093153	1163.1720056439	2326.13481712723	2002.42177610169	1793.54547185614	1646.20430198728	910.058163256375	1357.13627256666	1104.93763875368	2088.68887609804	1733.02444486838	1547.27105703666	2195.15329186263	1277.13032825754	1801.1863995405	299.256316868933	1171.93474352469	2101.07480555842	2002.42177610169	1802.48779082585			x
7.12_506.3247m/z		506.324722891337	1	7.11683333333333	0.100833333333333	0	0.00253355225004581	0.0204691819509599	5.74945104182858	STZ	WT	100 - 6.66	19.9273840538826	27.76	12.4996387462657	25.807164416359	22.4200758439634	25.7486588863511	16.2087389791478	16.8800274512088	0.154607249153512	0.282748965570073	5.5324218275312	7.58936710207918	0.554520192541797	6.6821121127343	5.23750127520231	11.4790864720154	14.3107558702709	10.3519877486711	22.9371442538447	21.55643341373	26.0266499722781	17.4643813205518	17.308855649187	0.131666728699807	0.118384383157658	5.77101132273566	8.38417824893975	0.251721863968519	6.73245169849617	4.73075846351761	11.4790864720154	14.3821069152807		x
7.12_603.2930m/z		603.292984091252	1	7.11683333333333	0.999783333333333	0	0.413397905740113	0.446776714419649	2.34387589125506	QC	STZ	100 - 13	386.998362198619	15.81	139.025891519558	169.537837530644	192.821513326439	240.019542658673	151.213876362909	98.043933773731	283.883816787985	15.8495917227717	499.549216855594	503.668266004865	109.256667813926	488.625911418129	330.836307003036	452.194774123894	377.964005468929	115.138873608528	150.683499092998	185.393847089737	242.610873477179	162.927961339745	100.534688220926	241.761325500178	6.63607782125035	521.092620304378	556.415899207498	49.596556524022	492.306966982346	298.826974382563	452.194774123894	379.848471042291			x
7.13_488.3584m/z		488.358377643507	1	7.13116666666667	0.0861666666666672	0	0.227867272080948	0.34685410279512	Infinity	WT	QC	100 - 19.9	2.95149459772391	159.71	0	0	0	0.252730959011971	0	0	0	0	7.04247350584272	10.6664940805007	0	0	0	0	0	0	0	0	0.255459526509533	0	0	0	0	7.34618501793102	11.7835633010398	0	0	0	0	0
7.15_316.2310m/z		316.231012075598	1	7.1455	0.100333333333333	0	0.025358508097869	0.105314360603865	4.01331583648445	STZ	WT	100 - 3.44	7.85322522734818	37.44	8.30184588908549	5.59430055517465	3.96866146273989	6.95639528951871	10.7583705690412	11.5397775985291	1.16455631261301	0	2.39346885283223	3.8425878974281	0	4.34014029018555	0	4.91224667429896	4.85697896536802	6.87544725729322	4.97215721817407	3.815784886661	7.03149884691974	11.5917892346377	11.8329395644649	0.991760224103189	0	2.49668884277281	4.24501034617626	0	4.37283666831725	0	4.91224667429896	4.88119505345668		x
7.15_464.3137m/z		464.313749986808	1	7.1455	0.446983333333334	5	2.3763255211362E-06	0.000130608739193496	3.79052219402168	STZ	WT	100 - 19.5	561.594278379322	8.92	450.633499450305	911.570280290255	563.981049822566	533.311366214781	487.381887468106	422.687587029919	192.981457251615	113.674976208023	178.984153633497	140.789513348374	105.356564388918	157.158313671567	293.985096281527	311.635193602628	349.591769629767	373.20698302933	810.194358403872	542.255968789646	539.069173115934	525.137898908951	433.425742330774	164.34699740898	47.5946637389663	186.70296832194	155.533967406962	47.8261227021028	158.342263338347	265.541220766223	311.635193602628	351.334775961232	x	x	x		HMDB0006351
7.17_277.1803m/z		277.180278941822	1	7.17416666666667	0.114666666666666	0	0.640500621181122	0.524053142290833	1.2127629413787	STZ	QC	100	6.19659892769194	25.32	6.38929335247698	4.37000734734515	4.29900269486815	7.64721159399409	7.96717039142161	6.50690818604566	2.3653774199286	3.6367884256736	6.18068142289283	8.04735531792358	7.52234753918436	4.84939974259176	3.63639221535594	5.54321535729942	6.14885947461639	5.29150384664257	3.88401791453222	4.13340106350813	7.72977343399947	8.5843631599349	6.67221275796634	2.01440429687196	1.52268975973169	6.447227558867	8.89013016639298	3.41473470118902	4.8859326187419	3.28456115722858	5.54321535729942	6.17951666373412			x
7.17_510.3560m/z		510.355965647416	1	7.17416666666667	0.680466666666667	3	0.0135113853565395	0.0680882652126029	1.58607837214298	STZ	WT	100 - 21.2 - 2.06	840.975941364113	3.89	951.081055824647	845.883700813992	910.142970615251	899.905636897913	794.333449689802	644.508834343072	587.615409159963	581.969973333112	545.03512429453	577.966201777365	228.943972000032	659.810000202941	794.992550282875	830.266700961319	859.290122827368	787.669118904042	751.812797195481	875.083406478513	909.621317482958	855.868077023069	660.882241484217	500.425426888422	243.665458405522	568.540138776074	638.494829988731	103.928051947109	664.780668388598	718.074810499953	830.266700961319	863.574400246826	x	x	x		HMDB0012108
7.09_466.3293m/z		466.329343402788	1	7.088	0.456233333333333	1	1.61085943648498E-05	0.000502279260328321	3.38650148629796	STZ	WT	100 - 18.1	384.731388006956	2.86	340.378173814554	479.346301769805	408.67991058485	383.104255768122	345.569923250652	351.309762853752	201.202523717801	104.625490512157	116.318783562921	88.5107247726632	55.9423680304721	115.044082507689	252.126341261203	239.785576090497	251.991925272816	281.895401680787	426.038099105202	392.937175652931	387.240376742589	372.340187618996	360.234602162939	171.348227519165	43.8057275713693	121.33511108064	97.7801815955844	25.3947779446858	115.910765281052	227.732416685873	239.785576090497	253.248315037637	x	x	x		HMDB0000848
7.20_223.1687m/z		223.168716958568	1	7.20283333333333	0.235266666666666	0	0.759217448454799	0.56259698652882	1.29156668766662	WT	QC	100	6.21765744580249	54.17	2.83992135355738	2.28139371664368	4.16401820492439	7.42598853597945	7.17647586966125	10.1548333999362	1.37753993589285	3.9027390502935	6.52424066292803	8.16141712815435	12.0452442418734	5.29476365567279	0.717237090024062	6.45385628317523	7.27103533415103	2.3519744575017	2.02767944336031	4.00361630320624	7.50616197826667	7.73241590766196	10.4128115886714	1.17314147949338	1.63404083252003	6.80560302734756	9.01613732028457	5.46788263673899	5.3346516738079	0.647842407226719	6.45385628317523	7.30728750518225
7.04_285.2222m/z		285.222213720987	1	7.04466666666667	0.404966666666667	0	0.00367749462664746	0.0267836066653996	7.8881605253453	STZ	WT	100 - 21.7	70.2505459540184	44.03	21.4790778170591	105.375593589946	62.0859802745609	88.6319422325709	52.4467455902266	91.483936219747	10.0824766898641	0	24.1816277109942	11.6098949893	0.986156991262916	6.57476984374703	15.9735407592541	40.8317425010659	44.1383719314361	17.7886061292273	93.6567517458433	59.6943698598183	89.5888421619149	56.5096374978978	93.8080373876188	8.586445527068	0	25.2244770324392	12.8257636944583	0.447661382479912	6.62430076822571	14.4280562750347	40.8317425010659	44.358438501706		x
7.03_584.2633m/z		584.263308029184	1	7.03033333333333	0.885366666666666	0	0.159684947374729	0.311052146173413	3.3451337833734	WT	STZ	100 - 58.1 - 0.617	277.305765696649	19.53	144.262094125377	0	126.968013128968	168.367437875219	0.0234793240882699	57.7685276323626	115.716058067097	484.102138678406	29.2699266081651	163.63163989982	644.388401044396	226.726429882007	90.5319713526895	134.737837870773	114.642093223059	119.475407353648	0	122.077085721596	170.185188737361	0.0252981968278894	59.2361066203733	98.5461865931241	202.689098993513	30.53221231808	180.768279835951	292.517119506631	228.434469850355	81.772751392624	134.737837870773	115.213679603802			x
6.94_327.2324m/z		327.232435993861	1	6.94485	0.399150000000001	0	0.000874066894397507	0.0102003749381843	14.4294350279239	STZ	WT	100 - 7.28	119.84570870191	55.23	74.3278644278508	247.225232346763	60.3657093114487	71.2765498565843	83.9750004212615	181.90389584755	1.14585062991841	0	30.3697505606333	10.3635938470584	0	7.95465159740395	22.2854200984642	37.5587307954822	68.7303768294403	61.5570703730835	219.731262452584	58.0403653538574	72.0460751970386	90.4802915659956	186.525068418921	0.975830078123749	0	31.6794669346973	11.4489412548707	0	8.01457783921756	20.1292437374695	37.5587307954822	69.0730550398127		x
6.94_426.3581m/z		426.358113041787	1	6.94485	0.155983333333333	0	2.98401956899674E-06	0.000152687904309898	32.1610906704808	STZ	WT	100	22.2071627295263	19.27	37.6571066463455	29.2294555563872	12.4350016225304	9.65408715493377	31.27669743688	12.9906279600809	0	2.78567413668882	1.35731273345037	0	0	0	17.3344507531854	13.6960715435255	11.922931733753	31.1869738451307	25.9788416790652	11.9559936523532	9.75831589102754	33.6996092779278	13.3206480145404	0	1.16633605956878	1.41584777831932	0	0	0	15.6572944429295	13.6960715435255	11.9823774853608		x	x
6.94_431.3156m/z		431.315573273232	1	6.94485	0.184316666666667	0	0.522224691775175	0.481638852421521	1.0602166872152	QC	STZ	100 - 5.79	47.3106132239188	32.37	24.5383211035336	29.5911938955015	46.0652794561096	62.9021266284372	56.8273085483183	47.8169621136456	63.3863200597618	0	77.6998997428701	59.0523703042418	4.37986688549856	64.6904368228191	30.1971475919306	52.0048749847948	59.7298170950311	20.3222192731471	26.300351021686	44.2908015205425	63.5812389101967	61.2295495155581	49.0317268262774	53.9811001895587	0	81.0507613429085	65.2367439858747	1.98822021484563	65.1777812039781	27.2754895967253	52.0048749847948	60.0276200138015
6.94_441.3160m/z		441.315980543778	1	6.94485	0.113816666666667	0	0.00639897691902203	0.0400301700558539	Infinity	STZ	WT	100	2.59133546735621	52.91	4.63513389955136	4.76732139389972	4.04538908094125	0	1.05788070135862	1.04228772838632	0	0	0	0	0	0	0.702117623373378	2.12355042994022	1.24235684641399	3.83873888802913	4.23714658271415	3.88955688476943	0	1.13983154296875	1.06876649861525	0	0	0	0	0	0	0.634185791015426	2.12355042994022	1.24855103070937		x
6.96_193.1585m/z		193.1584631666	1	6.95901666666667	0.12765	0	0.305342634871674	0.392485641590112	2.15792097560195	WT	QC	100 - 0.281	22.5370864529087	7.79	9.87625914353237	18.6717980522481	11.4522689262484	16.5195004180231	12.6217534740279	19.5654035774518	9.76561000383241	39.4230979096671	15.0475806527124	20.0459240834178	43.4326482455399	7.50765782228269	10.6647355785225	9.54278997196139	11.124140494361	8.1793494781673	16.5953034782694	11.0111167447845	16.6978504392978	13.5995228184008	20.0624523401441	8.31659530845171	16.5060873654841	15.6965179145302	22.1452722499147	19.7160487940793	7.56421664357146	9.63289275711419	9.54278997196139	11.1796036059048			x
6.96_440.3577m/z		440.357666371474	1	6.95901666666667	0.18515	0	0.246837003390183	0.358396385346922	1.76175164816003	STZ	WT	100 - 2.07	35.9745366712152	54.16	17.4970488291068	70.7737951191264	18.0156459707997	32.7209022281661	38.0469185697467	38.7929093103457	18.2161455309861	0	35.4988589814329	33.4694927107957	0.0651591734587142	35.2688723941022	11.8476018420848	21.6361789446579	38.7785799600444	14.4907575965686	62.9030265336095	17.321666326095	33.0741679723381	40.9942991141299	39.7784227191343	15.5132460134717	0	37.0297716827325	36.9746500616664	0.0295787039286929	35.5345698856519	10.7013134206186	21.6361789446579	38.9719235003318
6.96_788.5442m/z		788.544235156539	1	6.95901666666667	0.470316666666666	0	0.73545506785284	0.556351070688661	36.3135677670077	WT	QC	100 - 26.9	54.4661385790263	86.60	3.12249697579001	0	0	54.4978883987815	191.937123911537	2.34461125156415	2.29915487914904	0	0.00770782286028856	0.196845642889471	288.608491802391	35.6846313268676	2.25020125877289	2.24945068359375	0	2.5859987712283	0	0	55.0862657291727	206.805916602978	2.40417486429368	1.95800781250028	0	0.00804022802075737	0.217460683521334	131.012483387907	35.953460931752	2.03248803011444	2.24945068359375	0
6.97_208.1823m/z		208.182334584549	1	6.97316666666667	0.4198	0	0.68992304364206	0.54418290614036	1.42542436962904	WT	QC	100 - 15.3	145.641510154592	14.13	93.2432435789558	111.488102645782	88.822110957871	117.250469524331	114.653525395036	155.198874887037	49.1124093528213	193.969918472462	122.011519040569	137.517641416659	267.387878898766	103.849693746276	97.569840986151	90.6051132248231	118.347468004583	77.2224649663637	99.0894873887321	85.400599616875	118.51634459349	123.535389756136	159.141620480219	41.825142827754	81.213415239932	127.273349689879	151.919442359717	121.379484794709	104.632043769216	88.129687569665	90.6051132248231	118.937528766778			x
6.97_220.1819m/z		220.181935836254	1	6.97316666666667	0.449933333333333	0	0.46454786788885	0.468912031654704	1.48768426429706	WT	QC	100 - 3.67	200.402040237813	7.20	116.748905143417	139.580062322727	115.683576141184	144.233814654817	138.135993775548	204.552487310683	82.6444389918128	277.685345061944	164.713900900279	174.39400137455	375.139209768737	127.835345329554	133.724885554355	125.535815883514	144.861419862858	96.6894532113169	124.057334343465	111.227335870991	145.79101089328	148.836974455146	209.749035407476	70.3817122861963	116.264291969382	171.817301127896	192.657750429479	170.292700609899	128.798390878783	120.78663104378	125.535815883514	145.583674772558			x
7.03_732.6103m/z		732.610322397068	1	7.03033333333333	0.0430000000000001	0	0.568652242267386	0.501245273869404	Infinity	WT	QC	100	1.44447914750996	244.95	0	0	0	0	0.39797539038424	0	8.66687488505978	0	0	0	0	0	0	0	0	0	0	0	0	0.428805348942159	0	7.38088977337202	0	0	0	0	0	0	0	0
6.97_291.2533m/z		291.253335888159	1	6.97316666666667	0.0998166666666673	0	0.108745096939909	0.255498811102709	4.70983978529217	STZ	QC	100	8.11219615877522	59.32	1.74423966645726	14.1270193122567	2.84935327677437	6.12210201753057	9.34196269469345	14.4884999849389	0.92827028981302	0	5.91200469744089	5.89284618450397	0	5.88807172431816	0.554166446068937	2.44880673289214	2.16420650989452	1.44454956054679	12.5559505342896	2.73959350585864	6.18819826726229	10.0656564950788	14.8565726884879	0.790534163683007	0	6.16696396489759	6.50998589736559	0	5.93242941939088	0.500549301505771	2.44880673289214	2.17499688305844
6.99_335.2793m/z		335.279322056432	1	6.98733333333333	0.171483333333334	0	0.159024690520315	0.311052146173413	2.17229313033647	STZ	WT	100	23.3346888753283	36.41	15.5965476115026	48.7112561340684	8.5842119661201	15.2476131716056	21.989502009652	29.8790023590211	5.49743842215041	0	23.6203810762863	14.4608274427608	0	20.873121237199	8.29352476281358	11.0634193606195	16.9176620040725	12.9167948828982	43.294067132182	8.2535400390644	15.4122314751094	23.6929627060843	30.6380626612652	4.68173217773554	0	24.6390262507167	15.975265562533	0	21.0303685654256	7.49110318117444	11.0634193606195	17.00201064883
6.99_396.3326m/z		396.332646234311	1	6.98733333333333	0.171483333333334	0	0.158908059151109	0.311052146173413	2.19158957550098	STZ	QC	100 - 3.48	26.8163395663929	47.85	11.4907937537285	45.5677937272158	16.7564324085702	23.693401528137	25.4392410082514	37.9503749724548	8.33337924303317	0	20.9167510355877	25.0677621371907	0	20.4532095973529	10.655507339532	7.18301388621265	18.8695465614408	9.51647952198951	40.5001898382933	16.1109588558447	23.9492033719993	27.4099426269422	38.9144842405868	7.09687799215413	0	21.8188003055952	27.6930320056136	0	20.6072935278917	9.62455737590588	7.18301388621265	18.9636269774737
6.99_514.3515m/z		514.351454768621	1	6.98733333333333	0.156983333333334	0	0.0206018694312182	0.0907561371712173	2.84944997247816	QC	WT	100	18.3031858863429	31.35	20.4153152378185	12.7161357004166	20.9223919072917	20.0184623440149	7.98299150002289	17.2861646413807	8.35127874977594	6.62764269176966	13.3767708727805	6.30063371546143	0.487936666999986	3.39619822681589	24.4943491436752	18.3847023771162	12.0305061382371	16.9076160933286	11.3019715845663	20.1164416723832	20.234588322077	8.60140988231609	17.7253105405532	7.11212158203148	2.77493284643003	13.9536533140507	6.96047976612385	0.221496582032159	3.42178343236449	22.1244527554451	18.3847023771162	12.0904882379069		x
6.99_524.2986m/z		524.298595552827	1	6.98733333333333	0.859283333333333	0	0.0816669776039393	0.215857481667679	1.55643316072159	QC	STZ	100 - 19.4 - 8.81	801.255273479576	19.84	586.390984402618	571.660299614738	616.718392415606	562.493482674218	410.847122965491	340.703142236922	787.793978129958	469.149650423213	942.218271110741	872.999089809887	422.742270316255	718.065077451185	969.441951359226	780.83203924917	653.491829830333	485.63901803007	508.085837905831	592.961819293271	568.566349411303	442.674215998648	349.358525941319	670.901633381934	196.428630117193	982.852081887431	964.425607785271	191.901888684189	723.474609338576	875.645746951066	780.83203924917	656.750031240969			x
6.99_548.3714m/z		548.371352539384	1	6.98733333333333	0.213983333333333	1	0.0695376954071414	0.193633246718694	1.84371505269216	STZ	WT	100 - 26.6 - 3.34	676.464067291632	28.85	378.934887202918	871.037314322916	488.740854999083	752.897914653014	790.018378217198	777.155054354664	330.97325695135	110.280233692373	530.539467282902	553.095092756662	214.812845442276	461.715422422809	376.240829443511	421.059751062144	644.622773608973	313.827414495527	774.169072075255	469.914097110153	761.026450970589	851.218729919636	796.898268781999	281.863665956798	46.1733163685737	553.419346589133	611.019045977537	97.5132927283533	465.193748244421	339.838483025863	421.059751062144	647.836755382618	x	x	x		HMDB0010392
7.00_179.1065m/z		179.10647283576	1	7.00166666666667	0.635933333333334	0	0.468558537319841	0.469978446299321	1.75695716714819	WT	QC	100	58.6339224414261	18.05	42.2864144136571	32.4455726315019	34.3004885445928	29.4322645088835	43.8253314802798	49.9477364657021	18.1440869274246	89.6711914812022	42.8302834060607	41.5331604097853	122.414140246785	37.2106721772984	27.7046753990307	39.6991151462227	32.7134864227412	35.0208876297473	28.8372937003341	32.9792014316047	29.7500250263624	47.2203483229534	51.2166323773696	15.451879417419	37.5445005399444	44.6773688264933	45.8828009547791	55.5693299783703	37.4909981867582	25.0241710190151	39.6991151462227	32.8765904169213			x
7.00_180.1144m/z		180.114416022788	1	7.00166666666667	0.357150000000001	0	0.870550775051727	0.595730900153513	1.42269276583698	WT	QC	100 - 8.76	50.3012201902683	14.68	23.4722305795801	41.936504363015	25.8416371528966	31.057582289775	35.4102787535605	59.549082838666	10.5998143107552	70.1587085663803	37.8819011867978	47.967484157481	104.146499696714	31.0529132234814	40.0266628747468	29.7697770231551	36.2726033941173	19.4393012731179	37.2727369252051	24.8461929596092	31.3928902786341	38.1534067279878	61.0618958929557	9.02702093701172	29.3748039715125	39.5155842216969	52.9909717003064	47.2768194595143	31.2868498533967	36.1539719441424	29.7697770231551	36.4534525526704			x
7.00_762.5288m/z		762.528758493968	1	7.00166666666667	0.987283333333334	0	0.241519194124148	0.354649840306861	45.6683152464761	WT	QC	100 - 35.5	284.231658385131	168.47	6.59904577902947	24.9795396154085	3.63433669069947	587.515409743863	183.820899829758	0.00219593985657103	3.62927907469192	25.5437792141304	4.97181636243356	165.923934319292	1484.75546093596	20.5656804042774	18.329700423765	0.341242864428906	0.000535406680618667	5.4652172310053	22.2015597804329	3.49433861960967	593.858421528454	198.060953010833	0.00225172655089269	3.09076906755438	10.6949446824088	5.18622936150374	183.300639221576	673.997840278949	20.7206116318588	16.5562509405058	0.341242864428906	0.000538076129144915
7.02_684.2037m/z		684.203702602687	1	7.016	0.889116666666667	0	0.299821515718091	0.389021885413426	1.81865522305874	WT	QC	100 - 38.1 - 0.491	261.086336094525	2.02	176.427525889264	172.466715069067	173.724976503688	174.184744743032	167.480980477988	177.429882518735	123.769493702778	415.836482499207	154.821610833445	143.380489073784	542.045200053737	186.664740404198	70.2359087274965	181.510436502122	178.933971936949	146.114269668765	153.28665554664	167.032926844977	176.065301185088	180.455229168066	181.937395140258	105.404658823567	174.106898590646	161.49839925035	158.39628807591	246.058899112914	188.07097626941	63.4403892613123	181.510436502122	179.826106915786
6.97_477.8224m/z		477.822430096424	1	6.97316666666667	0.5663	0	0.433362744673111	0.456844639788915	1.63787805070423	WT	STZ	100 - 3.67	216.509945139106	48.42	243.189537583617	148.059588985146	149.524944843041	105.22983425623	71.2260254680419	75.9058400381485	256.867374513873	407.431561671942	161.755058092695	117.541055958311	276.638332069111	78.8262885287031	324.009622316419	124.790557874438	82.635240161094	201.405429770737	131.593851068911	143.765103188468	106.365930548698	76.7436918023971	77.8341878855476	218.75356490153	170.587835786584	168.730856189842	129.850770356477	125.578685014847	79.4201251247876	292.660790421543	124.790557874438	83.0472457038887
7.20_426.3946m/z		426.394636247886	1	7.20283333333333	0.139966666666667	0	0.425884181062872	0.452787898264809	2.38336132049051	QC	STZ	100	10.249366842088	65.70	10.3293183614536	5.29530452123231	4.22428796315234	1.66206374157527	2.0978951560401	2.19342910390369	11.4781689177528	18.9131215290725	6.0342921771852	4.3815132524782	12.2996143263423	2.59278721000941	25.8383595745129	4.6225072795117	0.287233672239438	8.55456539988697	4.70641259581968	4.06156441360268	1.68000793456955	2.26041279477432	2.24915201387754	9.77504587358468	7.91874948610615	6.2945251762863	4.84037570126302	5.58335275425955	2.6123199313883	23.3384264399662	4.6225072795117	0.288665771484375
7.20_548.3713m/z		548.371343217328	1	7.20283333333333	0.437983333333333	0	0.00238666057525661	0.0195194873444287	2.63646960708513	STZ	WT	100 - 24.2 - 2.04	863.216059071659	21.74	607.351331382352	1096.30490407147	783.081062037081	1048.406042483	900.114283878726	744.038730577326	315.095437989955	111.571016802022	389.11187835221	479.966392814198	227.481549209634	441.255447098514	418.867062061003	578.606432572152	794.033236272965	502.998020121785	974.384605964097	752.916042248822	1059.72498284136	969.843434825922	762.940642258553	268.341787176981	46.7137553474326	405.892595645335	530.231801509829	103.264191918817	444.579638020091	378.34050911182	578.606432572152	797.992153725978	x	x
7.20_570.3526m/z		570.352570619961	1	7.20283333333333	0.100333333333333	0	0.0458408782816622	0.150706440763151	4.40095710390376	STZ	WT	100 - 8.11	9.66255837140405	53.54	1.17385652930858	8.76431476929456	10.5529960752563	13.103552795837	16.4046359779967	7.97599408073111	2.81940854662652	0	2.93674834849471	4.43058703645346	0	2.98660651462681	2.15356303268139	4.41290041696967	9.93053721791991	0.972167968752728	7.78963348728	10.1464847306869	13.2450231103608	17.6754538717139	8.17862000528074	2.40106658798384	0	3.06339764022498	4.894588832169	0	3.00910606749925	1.94519982110794	4.41290041696967	9.98004922234727		x
7.42_732.6102m/z		732.610221402654	1	7.4239	0.0790000000000006	0	0.715619814400209	0.549938986917551	Infinity	WT	QC	100	5.63051056446228	155.03	1.85129987630575	0	0	0	0	1.74050972442866	33.7830633867737	0	0	0	0	0	0	0	0	1.53321500146226	0	0	0	0	1.78472645635327	28.7703549862537	0	0	0	0	0	0	0	0
7.44_415.2118m/z		415.211771508835	1	7.43798333333333	0.0788333333333338	0	0.265671433019161	0.368139774679199	1.5754831453292	WT	QC	100 - 0.973	19.4430553288154	35.21	19.0549122651407	19.6032638302915	17.5739173270576	10.8093971838268	11.1731193195339	27.5535668017889	12.2601285820101	14.3043370790172	18.6250586464662	16.1071501631565	35.6221699444777	19.7394875577648	5.84633352307912	15.9615566807616	15.2151437520434	15.7809535399309	17.4231807519522	16.8969534856018	10.9260990312749	12.0386673255333	28.2535506397083	10.4409788846929	5.98909395889194	19.4282771065085	17.7940026136495	16.1705184727811	19.8881946746233	5.28068449850353	15.9615566807616	15.2910039243869
7.44_480.4045m/z		480.404455950591	1	7.43798333333333	0.1507	0	0.0080676495826344	0.0472128504900188	8.06344016750583	STZ	WT	100 - 13.5	23.731982757034	38.36	13.7335577409187	31.0893968925112	11.561826959245	26.1578309136667	26.0734636205828	33.7758204152799	3.03588309824342	0	3.00896152197429	7.25242202118758	0.65143377007584	3.71025080341313	0	13.0110474228927	13.9900253067395	11.3738984274351	27.6319385494568	11.1164544992001	26.4402395569005	28.0932965607751	34.6338773257786	2.58542079009408	0	3.13872505646202	8.01194594283287	0.29571533203125	3.73820191907318	0	13.0110474228927	14.0597772425841		x
7.44_837.6172m/z		837.617150391139	1	7.43798333333333	0.0446666666666671	0	0.953851542246661	0.620921944823146	1.69622262222504	WT	QC	100	1.8321708046807	155.89	0	4.62404304170809	0.800336646474239	0	0	1.52451243863735	0.597830437171769	7.72248863105182	0	0	0	2.67270575986063	0	0	3.24044281807302	0	4.10980224609307	0.769506925327157	0	0	1.56324187339365	0.509124755860739	3.23333473983135	0	0	0	2.69284054636898	0	0	3.25659912619959
7.44_179.1072m/z		179.107245489989	1	7.44356666666667	0.0588500000000005	0	0.220831408062882	0.342146855550468	2.31961607893456	WT	QC	100	3.1575638230095	54.74	0.822466026307798	2.27472513337001	2.75266665603862	1.31160836692682	1.35633159969062	4.91726210642976	1.65520517250552	4.42591166393805	1.91507990883589	1.46593011928063	5.64991340699778	3.83334266649916	0	1.64214372188438	2.44158873498817	0.681152343749147	2.02175247462989	2.64663134478504	1.32576892712695	1.46140253628518	5.04218255778457	1.40960693359474	1.85308837890598	1.99766904664378	1.61945248598808	2.56475193004447	3.8622210927601	0	1.64214372188438	2.45376208972253
7.44_482.8280m/z		482.827979984328	1	7.44356666666667	0.102183333333334	0	0.107822628419974	0.254335583725728	2.09273903979438	WT	STZ	100 - 2.35	17.0628369388924	45.97	20.6779535289608	2.49285260928407	7.80874657834466	5.1627257005333	6.34425357179248	6.43357686680408	27.5170848055453	18.8547233637488	12.1993213560887	9.04555496012201	24.6964130591107	10.0639240887392	22.678241187884	9.26512972995829	4.21066163819249	17.1251286492854	2.21562194823994	7.50794630813444	5.21846420443632	6.8357238471541	6.59701849522086	23.4341181253661	7.89429871308406	12.7254254773801	9.99286819654133	11.2108219180986	10.1397405014571	20.4840582942162	9.26512972995829	4.23165529574569		x
7.44_509.8481m/z		509.848078316133	1	7.44356666666667	0.0930333333333335	0	0.0626417202984519	0.181694931373598	3.87301715634076	WT	STZ	100	6.72436291169333	46.43	1.41112618626571	1.26466735956	0.938535686623633	2.51724542538857	1.32298100536058	2.96269162528995	11.267758252355	7.13750645429398	2.09266557522155	2.77416009217308	13.9012379404439	3.1728491556725	14.933504877097	1.89576252319095	1.79531962973761	1.16867065429517	1.12402343749818	0.902382408334229	2.54442244429418	1.42546837154873	3.03795724405215	9.59585580230299	2.98840809964338	2.18291321699377	3.06468937278079	6.31040234945941	3.19675176453132	13.4886467563828	1.89576252319095	1.80427079436299		x
7.44_564.3665m/z		564.36650033114	1	7.44356666666667	0.111083333333334	0	0.891439872350813	0.603028188671386	1.58890876228404	WT	QC	100 - 3.88	10.6858491024817	66.70	0	7.57107665633036	4.57960909631892	7.82194855137738	13.5818553213032	13.4362970701162	0	0	24.1570443811295	11.2053520313882	1.0445591528297	27.7081390495425	1.48660680978424	8.40630615857457	10.2829134027933	0	6.72909563489604	4.4031982421813	7.90639690969615	14.6340008730448	13.7776391133523	0	0	25.1988335295715	12.3788541929327	0.474172772267171	27.916877876197	1.34277346730346	8.40630615857457	10.3341822961828
7.44_799.5451m/z		799.545065219416	1	7.44356666666667	0.0930333333333335	0	0.696858320998286	0.545707716274491	2.04613049112048	QC	WT	100	2.360540443759	118.36	1.9153287824317	4.87811803175926	0.717937626203609	0	0	0	5.13946120107825	0	1.78250331878876	0	0	0	5.44520797862142	1.63641335265558	0	1.58624265011927	4.33562150326041	0.690281992896847	0	0	0	4.37687137783333	0	1.85937499999602	0	0	0	4.91836896583512	1.63641335265558	0
7.42_524.8564m/z		524.856360290997	1	7.41831666666667	0.0843333333333334	0	0.568845880594707	0.501245273869404	2.41701903438871	WT	STZ	100 - 9.88	8.00747073786573	87.67	7.71671512583562	0	0	5.95025488883124	0.51339079275426	5.69735787978215	11.7383037359392	18.0576750705655	0	5.53224333658371	11.6394205845183	1.0771816995877	13.2711753339865	2.58142088352878	0.854807894441086	6.39085193294092	0	0	6.01449581980125	0.553161635994968	5.84209625298004	9.99658206104709	7.56058194653418	0	6.11161821882616	5.28366087376999	1.08529663085983	11.9871522188141	2.58142088352878	0.859069824216419
7.46_417.3364m/z		417.336392193661	1	7.46298333333333	0.170500000000001	0	0.0153634795804953	0.0740554151427278	104.436632576086	WT	STZ	100 - 4.57	17.589525670144	111.15	0	0	0	0	0.226247692120975	0.784290003490532	4.62230109545107	0	31.1345369491706	16.170999907664	3.58477322046817	50.02454284811	0	3.68108675631371	13.0157725887422	0	0	0	0	0.24377442151291	0.804214477539006	3.93644714355719	0	32.4772352620796	17.8645391461298	1.62729114123768	50.4014019493067	0	3.68108675631371	13.0806670628172		x
7.49_165.0912m/z		165.091214628825	1	7.49198333333333	0.150833333333334	0	0.839544094161168	0.586547642928541	1.73323883515254	WT	STZ	100 - 58.9	16.0537637741943	83.60	0	2.66779867024866	5.00253500560323	13.1731016120566	15.6729491705377	19.0573660781838	0	6.80879398654062	7.62151195747171	12.5909877022064	50.7946233458769	18.5066656530704	0	8.9964630238683	20.5245631244618	0	2.37111222110553	4.80983264725105	13.3153227987337	16.8870854841965	19.5415084160526	0	2.8507792221946	7.9501949009123	13.9096032390614	23.0579831720722	18.6460853256368	0	8.9964630238683	20.6268951773999
7.49_483.3278m/z		483.327801004301	1	7.49198333333333	0.0970000000000004	0	0.428559298684524	0.4534577290504	4.14166163046391	WT	STZ	100	1.81217385679379	99.30	0	0	1.89009967894458	0.370209636591418	0.364975922829757	0	0	3.58857308492065	0	2.1856677572908	0	5.0988022985513	0	2.74932014337433	1.40422934331423	0	0	1.81729125976403	0.37420654296821	0.393249511718295	0	0	1.50250244140759	0	2.41456604004122	0	5.13721404490641	0	2.74932014337433	1.41123059691588
7.51_492.3446m/z		492.344644587778	1	7.50631666666667	0.130850000000001	0	3.818755887397E-06	0.000173195576252058	108.635575277129	STZ	WT	100	15.5742918505835	10.26	16.2098112897915	13.6384325641042	15.2745369175617	17.5661296599006	16.876264174473	13.8805764976698	0.860176336021796	0	0	0	0	0	0	6.15590792572203	5.80877458639554	13.4246894079498	12.1216996207802	14.6861473743691	17.7557794386034	18.183617688491	14.2332052255317	0.732543945313466	0	0	0	0	0	0	6.15590792572203	5.83773616890894		x
7.51_815.6436m/z		815.643643035977	1	7.50631666666667	0.0680666666666667	0	0.928721643393775	0.61490764584571	3.96988616147859	WT	QC	100	3.8272262964679	173.21	2.90096148688245	9.25488476604159	0	0	0	0	4.14707416197135	18.816283616836	0	0	0	0	2.89219348424019	0	0	2.40252685546977	8.22564709189214	0	0	0	0	3.53173406532897	7.8782043457083	0	0	0	0	2.61236572265489	0	0
7.51_910.5385m/z		910.538515973472	1	7.50631666666667	0.917616666666667	0	0.922865413087549	0.613500633243002	1.71769080367481	WT	STZ	100 - 45.1	127.363963775613	97.05	14.1785110249211	12.8656087998845	31.9165591808786	77.136169633369	110.413766093823	198.379572149878	4.28959374701869	24.3220325222734	16.7744629526844	77.3283085407246	490.460275056892	151.009109834083	1.67641943297033	44.5618013106518	331.505771169512	11.7424011528518	11.4348217493209	30.6871032714739	77.9689573779764	118.967189031884	203.41930059147	3.65310668945608	10.1834106147286	17.49787320103	85.4266651980542	222.642162179744	152.146734571152	1.51422119140648	44.5618013106518	333.15860372526
7.52_191.1432m/z		191.143221018678	1	7.52065	0.111166666666667	0	0.236774661772821	0.352500248434629	1.70265312833201	WT	STZ	100	10.6407858643639	15.21	3.52770097152679	4.06671610445829	4.59473262135744	6.30963520717044	8.91665837296441	10.0817510269953	6.65817840832116	9.5169325393699	6.64244180252865	6.55817092026739	25.9276177926392	8.54137372305722	6.17208305656931	7.5088806640937	8.39608089053483	2.92158181364486	3.61445575432008	4.4177391947964	6.37775612759532	9.60740512453667	10.3378725965761	5.67024233936718	3.98465184816788	6.92890167236426	7.24498805275494	11.7697215841866	8.60572002671122	5.5749168588548	7.5088806640937	8.43794235131003			x
7.52_370.3660m/z		370.365986613179	1	7.52065	0.1005	0	0.291437404965821	0.384065777625034	6.77702763228918	WT	STZ	100	15.1304106026793	33.55	1.63875222312057	0	0	0.424554551440236	6.71764566195669	4.61466412900192	0	41.9811809172541	0	4.83846658566701	34.5486874310041	9.41412868215062	5.08488780022299	4.64703369140258	8.34721687403256	1.357186658048	0	0	0.429138183594091	7.23804150142041	4.73189723827466	0	17.5771331191218	0	5.34518435597317	15.6832160753868	9.4850498714652	4.59291076659702	4.64703369140258	8.38883470696081
7.52_442.3888m/z		442.388779492249	1	7.52065	0.0430000000000001	0	0.821748824604934	0.581089930220586	2.19904933215366	WT	STZ	100	3.10412247393457	50.31	5.08254351554336	0.961283838319941	2.42562104426205	0	0	0	0	16.2977000793433	0	0	0	2.32703476426407	2.72022007638721	1.69828796386469	0.931831688647694	4.20927590573059	0.854379261227833	2.3321838378908	0	0	0	0	6.82369665576518	0	0	0	2.34456544380225	2.45703122019808	1.69828796386469	0.936477646230998
7.52_487.8237m/z		487.823731106125	1	7.52065	1.01578333333333	0	0.428412112583073	0.4534577290504	1.70160076715529	WT	STZ	100 - 15.8	358.193100917437	35.44	338.561480761549	216.800714187258	228.795605029706	205.882239103607	142.582411428221	130.399197685999	437.625491307199	640.425333308914	178.370563071793	187.108294548632	543.03556278263	162.593360485457	562.277614590669	204.000962336921	138.414269511938	280.390847460497	192.690261332914	219.982182910629	208.105012238088	153.627842732845	133.711920554674	372.690912952291	268.140178300754	186.06291624538	206.703572544419	246.508469670442	163.818254991323	507.875691919245	204.000962336921	139.104380003898
7.48_452.3146m/z		452.314622153745	1	7.47765	0.130916666666667	0	1.93796362124576E-06	0.00012475944378318	10.9975928254343	STZ	WT	100 - 3.91	24.3159588451186	27.89	31.9566309227349	18.9265981261825	34.1996929547425	25.7534248024576	16.832497282549	18.2269089820448	1.94439125905828	3.97234666121723	1.74322727648837	2.09789076777425	0.423801701398495	3.08449569930678	8.80967257495603	15.7479940909333	13.3480275091533	26.4659370175628	16.8217671825893	32.8822885827756	26.0314673428001	18.1364603068612	18.6899539952164	1.65588378161042	1.66318489699316	1.81840515136665	2.31759643554543	0.192382812499687	3.10773269880152	7.95731225730009	15.7479940909333	13.4145785509174		x	x
7.40_815.6379m/z		815.637914637096	1	7.40413333333333	0.0397499999999997	0	0.641046019648931	0.5240696421104	5.08389341593746	QC	STZ	100	1.86080408045226	173.21	2.19611694606206	0	0	0	0	0	3.11417948280022	0	0	0	0	0	5.58241224135679	0	0	1.81878662109938	0	0	0	0	0	2.6520996093607	0	0	0	0	0	5.04229833464295	0	0
7.40_776.5498m/z		776.549818056096	1	7.40413333333333	0.590133333333334	0	0.736604242981919	0.556488286352118	1.38170450859129	WT	STZ	100 - 15.7	117.917126535582	39.02	71.0536576179906	32.5331699189081	34.2549520337625	61.0007314488464	80.6017056954737	232.606482124253	76.4675949181896	100.352912027751	25.6349665165495	47.5271228322375	167.976151228403	289.54401169036	139.473088408787	59.9172004725958	109.600455351135	58.8454281032287	28.9151492750522	32.9354190300447	61.6593156357998	86.8456778262375	238.515727168771	65.1213842141586	42.0168383800357	26.740492073247	52.5044926836609	76.2519930891145	291.72528691628	125.978679288689	59.9172004725958	110.14690496524
7.40_389.3053m/z		389.305349742944	1	7.39865	0.531133333333333	0	0.00437612600674198	0.0308582261531376	6.44193441224435	WT	STZ	100 - 9.62	116.972078448747	23.36	12.0242333089273	18.1921333850945	14.9062604203481	21.9704873456565	23.3680003154165	18.4863574866915	113.613578585679	11.876934897721	157.896226382159	167.524827000808	65.6327459820186	185.288157844095	53.3358523707852	104.00811674857	101.773876498772	9.95826506892975	16.1689824192614	14.3320572345641	22.2076880349243	25.1782491366066	18.9559936523383	96.7556716140888	4.97276306152182	164.705609708596	185.069188485134	29.7936799744597	186.684023246395	48.1754603491284	104.00811674857	102.281304094401		x
7.23_504.4060m/z		504.406004167008	1	7.2315	0.0860000000000003	0	0.667645561555082	0.537015444799357	1.82448332050377	STZ	QC	100 - 15	3.84997039247274	80.01	0	4.90178054912465	0.924275850994275	3.41650201488247	5.54729151937029	8.30997242046475	0	0	5.06899381281589	7.07121792703522	0	3.01208329845555	1.16500342179509	1.07434082031347	4.09116645514962	0	4.35665250711123	0.888671874999091	3.45338770704147	5.97702353743744	8.52108288865661	0	0	5.28759765624949	7.81176489948938	0	3.03477478027543	1.05228610134729	1.07434082031347	4.11156432962462
7.23_506.3602m/z		506.360234612781	1	7.2315	0.423649999999999	0	0.00038186513630234	0.00564550484226163	2.27450524799845	STZ	WT	100 - 11.9	111.560392333214	18.78	84.9716413728462	179.795809151584	102.633006474781	102.412967810154	105.856649787624	93.692279402296	41.8965855640324	43.5878910463287	39.4696669122842	63.9453623704583	51.4678655388259	53.9218391945668	46.3775672984055	72.2196702578838	87.44396989158	70.3720650117964	159.800679540463	98.6794864353786	103.518652275517	114.057046608346	96.0724823644467	35.6799981573334	18.2498478261771	41.1718234357849	70.642164108795	23.3635983363001	54.3280585160595	41.8904087055931	72.2196702578838	87.8799509598152		x
7.23_508.3764m/z		508.376432870912	1	7.2315	0.545633333333334	1	0.000119269314821868	0.00236476813752152	3.37532314060763	STZ	WT	100 - 24.8	1325.80517314574	19.76	876.565508221812	1711.54142121316	1261.25344756916	1277.58590226838	1466.7592940465	1361.12546555544	535.48096130158	167.300844403266	476.350126002732	413.212186956906	250.149928814437	514.26727802854	698.096876243256	913.636131128949	1044.51369085878	725.956612524566	1521.20054111452	1212.66877728616	1291.37914462341	1580.38473255976	1395.70414040082	456.026653611833	70.0473199840144	496.893052707634	456.486632348012	113.554397476727	518.141502421978	630.554062350166	913.636131128949	1049.72146213553	x	x	x		HMDB0013122
7.25_329.2485m/z		329.248477318441	1	7.24583333333333	0.0934833333333334	0	0.0188077295232438	0.0857673608071197	6.45659782501815	STZ	WT	100 - 1.79	8.26784110824112	58.17	2.61027951366933	15.0809069758961	2.94001657764171	9.62261748907066	8.44828874951201	10.9049373436569	0	0	3.02983525329948	3.10669523179509	0	1.5466252563438	0	4.53126522898779	6.04377592148771	2.16178900003689	13.4037561509729	2.82676437101617	9.72650646818424	9.10275231265173	11.1819715276156	0	0	3.16049898180263	3.43204989799022	0	1.55827673321514	0	4.53126522898779	6.07390918151343		x
7.25_798.5438m/z		798.543809849083	1	7.24583333333333	0.5236	0	0.808134251399095	0.576649185023886	1.29317717087151	QC	STZ	100 - 9.76	99.0657350676684	86.56	136.648366071171	145.664974267848	151.476040314735	14.7447541512555	6.52622082889835	4.57845008784281	180.784281694128	154.065028140799	146.169025312994	29.7927755203583	15.2527339096756	14.5125915679907	195.335689539551	91.9805149708946	9.88100069255919	113.169847557978	129.465541956104	145.641040625616	14.9039434215132	7.03178756130486	4.69476319849252	153.959630621043	64.5056058325194	152.472665030126	32.9128815530483	6.92390766287555	14.6219219467001	176.436418429432	91.9805149708946	9.93026571612246
7.26_454.3896m/z		454.389643177663	1	7.26016666666667	0.224483333333333	0	0.648589730979468	0.526998380084308	1.19080938643891	STZ	WT	100 - 16.3	39.5948876338346	11.12	24.8951841736785	47.4611997055828	25.8452854530713	29.6588820850005	51.6545316905658	58.0542426951087	46.9747381877029	40.3540565735232	29.8610337909604	35.3371720008522	19.7273435886511	27.2480518827933	42.1902972189537	33.7523194253417	37.9260125774957	20.6177671849775	42.1830297410518	24.8497007238263	29.9790892412094	55.6560531660805	59.5290801236549	40.0046578835611	16.8958711687376	31.1488114045571	39.0379256772835	8.95513592845109	27.4533246500646	38.1082686493817	33.7523194253417	38.1151053588268			x
7.28_483.8302m/z		483.830202430963	1	7.27993333333333	0.0591999999999997	0	0.618691002350853	0.517087230695289	4.48606527095553	WT	STZ	100	0.441863054235974	173.21	0	0	0	0.590980773860018	0	0	0	0	0	0.662560876020522	1.98861744939532	0	1.25270271507049	0	0	0	0	0	0.597361198868266	0	0	0	0	0	0.731948845089846	0.902723647965953	0	1.1315002441431	0	0
7.28_641.5149m/z		641.514925528879	1	7.27993333333333	0.0591999999999997	0	0.198945121288223	0.338667903495469	4.98023973762655	WT	QC	100	4.25481607286765	84.70	0	0	1.3882547105373	9.813831197346	0	0	1.84247732265063	9.32477809386384	6.71293287138268	1.71548339971857	5.93322474959017	0	0	2.56301882862493	0	0	0	1.33477783203182	9.91978458325615	0	0	1.56909176707563	3.90419855470888	7.00243271702972	1.89514071633158	2.6933597971699	0	0	2.56301882862493	0
7.31_758.2192m/z		758.219182396526	1	7.30503333333333	0.360816666666667	0	0.12564750231507	0.275239347020608	1.9262547028548	WT	QC	100 - 29.9	81.7939355056707	14.83	59.3850670619182	68.5492354359796	56.0766396119069	33.9142449824951	25.1558636009612	34.666498269208	73.9943255688897	131.260094236361	65.965986646433	46.0804454268667	138.596645197423	34.8661159580508	47.8027239196444	44.0698632330867	35.5154504486022	49.1817003001506	60.9258605989715	53.9165146573436	34.2803944519758	27.1046128227598	35.5471823810062	63.0150969203948	54.9573904118727	68.8108151763754	50.9063091892798	62.9153028836713	35.1287792903689	43.1776774609603	44.0698632330867	35.6925245686889			x
7.31_594.3765m/z		594.376451934221	1	7.31028333333333	0.13265	0	0.000784427650300845	0.00943001492561769	7.1663678332787	WT	STZ	100 - 4.34	19.3142128022737	19.72	0	1.9307534289638	0	4.22854763270281	2.70814371688837	7.30326812784959	16.3284658369536	14.9783604584624	19.8198599179446	17.2261858755211	23.2254382412149	24.3069664835458	5.77964901715265	15.8813168904842	29.3556131272596	0	1.71603393554835	0	4.27420043945665	2.91793547933867	7.48880380423812	13.9056589727145	6.2713013291243	20.6746050043213	19.0302315050974	10.5430797366747	24.4900826305463	5.22045190394727	15.8813168904842	29.5019753245133		x
7.31_788.6730m/z		788.672990639893	1	7.31028333333333	0.1185	0	0.644638476309864	0.525532470341256	3.47916147905409	QC	WT	100 - 7.62	8.88986893507914	109.67	6.88133593560246	9.87592166658758	1.30388914694205	0	0	0	4.86814511117337	5.19728650565838	5.26562269944468	0	0	0	21.6747947935168	4.99481201172057	0	5.69900512693846	8.77761834859302	1.25366210937727	0	0	0	4.1458129882883	2.17605590819926	5.49270629880903	0	0	0	19.5776981286704	4.99481201172057	0
7.32_183.1010m/z		183.100972700058	1	7.32498333333333	0.12965	0	0.178987450236969	0.325919129647791	2.38889605021651	WT	STZ	100	11.2383849834539	29.13	3.04384799159433	4.03730831557403	2.39960062166223	4.2104486923048	5.17057288167873	9.36477823439171	3.50535644161149	7.55461785614195	5.35586128397178	7.32548510421922	33.1438751771109	10.5451140376679	4.01637225315795	7.37166986030265	5.96504434897064	2.52086302311859	3.5883184117999	2.30716574646801	4.25590609687798	5.57112163799492	9.60268548817593	2.98523399207182	3.16304879520257	5.58683648433863	8.09266069853188	15.0455080823651	10.6245554872443	3.62777706980708	7.37166986030265	5.9947850664902			x
7.32_319.2640m/z		319.263963382408	1	7.32498333333333	0.143966666666667	0	0.773672017832106	0.565087698514511	1.52819803400354	WT	STZ	100 - 5.41	4.71634290345527	96.82	0	0	0.892472143874058	1.05273647965205	5.39719454925593	11.1748680126788	2.9472255422418	0	4.89266851898714	5.98284086341767	0.530659680604067	13.9446628154809	0	3.72082519531438	6.73995054235567	0	0	0.85809327662065	1.06410217285048	5.81529900571977	11.4587596429722	2.50991818308719	0	5.10366821288952	6.60940544306945	0.240890495479164	14.0497147119289	0	3.72082519531438	6.77355481307841
7.33_309.2043m/z		309.204329794598	1	7.33043333333333	0.064916666666667	0	0.901107030111817	0.606483869680241	1.94530747026012	WT	STZ	100 - 2.95	9.20872322340356	42.43	4.325807570556	3.97937234637013	8.63226931427421	4.8895060072434	3.40901835805229	3.16690881932747	4.15238264925688	8.1139194126417	0	6.77501004653685	29.5100789229206	6.70094830906536	0.748067287383735	7.30196638510785	7.99495853591506	3.58256009493736	3.53682551387138	8.29974617292116	4.94229474045858	3.67310477455273	3.24736246823763	3.53625488281364	3.39722319662556	0	7.48453607586868	13.3959631628307	6.75142979701395	0.675689697265909	7.30196638510785	8.03482006744555
7.34_387.2895m/z		387.289483988945	1	7.33566666666667	0.23865	0	0.227112088070474	0.346480531772997	2.23259643844736	QC	STZ	100 - 3.65	48.983550722425	16.70	25.3245657708776	23.5885660505892	25.9596669767169	18.0580348352183	24.8287809774828	13.8814196903887	52.7120648398194	4.83849479647513	59.0424483313765	50.0772818890827	25.5943810568846	45.5256770407412	41.2988879064462	57.5812736479515	48.0704906128773	20.973373704809	20.9652766772291	24.9596761634897	18.2529953858126	26.7521920905177	14.234069839117	44.8906838357875	2.02583312988386	61.5886945111087	55.321722079493	11.6184503168907	45.8686440076367	37.3031056664972	57.5812736479515	48.3101620719153			x
7.37_305.2482m/z		305.248243837609	1	7.36995	0.459466666666667	0	0.0120688461075298	0.0630478035205866	6.89182322147342	STZ	WT	100 - 8.99	138.487777401408	51.18	48.9917390668025	133.100149683411	95.6299951100572	142.266679536333	149.538222920251	261.399878091591	7.23651472923181	0	41.0517978786743	29.7441473376525	17.5528123294837	24.9817587856878	21.2610959307538	75.6394058725845	90.7935424331238	40.5741232127326	118.298054146603	91.9462376618284	143.802637929743	161.122500056094	268.040604180322	6.16276550292841	0	42.8221848879163	32.8591606898664	7.96801757067522	25.1699584698084	19.2040257812039	75.6394058725845	91.2462239121089		x
7.37_598.3869m/z		598.386945980802	1	7.36995	0.1277	0	0.950639940523682	0.620515664901238	1.41927397082249	WT	STZ	100 - 4.22	16.8738493218717	66.20	2.98711406616542	22.5726519012743	3.41626567956104	12.717102506504	9.01020258788671	20.6310905873634	9.17501115254406	0	19.9211304141469	32.4429847085302	7.62741980950256	32.0765498465064	4.31922017071139	16.1954040229166	23.6344330831381	2.47387695312921	20.0623425533396	3.28466790913632	12.8544005751619	9.70819592891919	21.1552125666952	7.81362912058694	0	20.7802428603023	35.8406390236974	3.46243176991913	32.3181980267077	3.90132360924334	16.1954040229166	23.7522704296755
7.38_237.1858m/z		237.185828633496	1	7.38415	0.1275	0	0.695922549867867	0.545469013006708	1.48994202406784	WT	QC	100	8.86065837124535	62.20	1.97704136603231	12.8471020821161	4.4008242784306	7.68662023514357	7.9265570757085	16.3446423512563	3.73778805855735	2.46294381868467	2.76226866730017	9.74660913773221	23.5206676378066	10.9336729073911	0.650880369350883	7.55993652343999	9.63012905298617	1.63735195994339	11.4183731675136	4.23130038380573	7.769607543947	8.54060365259642	16.7598693730338	3.1831775608063	1.03121185302689	2.88139340281303	10.7673416286721	10.6770977490174	11.0160415590581	0.587905883789063	7.55993652343999	9.67814327234251
7.38_452.4110m/z		452.411027976326	1	7.38415	0.147216666666667	0	0.438939841098322	0.459443621210276	1.71762752130082	WT	STZ	100 - 2.66	35.1014759249187	56.45	39.0698165962313	27.1601174865624	22.9233226976267	11.3402892436077	9.02435490111715	13.0982384518079	33.5257029801966	70.8741880455801	19.0707493006113	20.3816138437496	53.8247663953676	12.9318349840069	53.5425506265736	16.8345085689067	6.1661252374641	32.3569561454601	24.1396351296058	22.0402947247784	11.46272277832	9.72344457936277	13.4309922940758	28.5511815450575	29.6743686282257	19.8931884765543	22.5161177695885	24.4335025251417	13.0292567580288	48.3621599739274	16.8345085689067	6.19686851079941
7.38_581.3084m/z		581.308350048829	1	7.38415	0.147216666666667	0	0.039320964611069	0.135942847660992	2.75190733424501	STZ	WT	100 - 3.3	32.143063227128	20.76	23.2976600887037	28.1401328162852	52.2334360848017	38.2842112342896	28.0057701203457	22.8971690183419	17.6620318470231	0	10.8819359271801	22.5338001076477	1.80391353905119	17.2000313471185	39.3117178844282	30.3119082829923	26.3509990548695	19.2947249681929	25.0106627491524	50.2213549485168	38.6975403129749	30.1752930432562	23.4788595255001	15.0413513481525	0	11.3512268960634	24.8936959020915	0.818878166377658	17.329607510837	35.5081998696013	30.3119082829923	26.4823807468404		x	x
7.38_582.4135m/z		582.413478380482	1	7.38415	0.154666666666667	0	0.0336042209686443	0.123955026103882	2.83321475836456	STZ	WT	100 - 2.39	20.2586598758778	22.33	12.0938249958334	18.2506833606011	25.228998291387	16.7540627839941	21.8336870620132	27.3907027614382	16.9358121082628	0	4.00735583534614	12.1396233396387	0	9.81969568721825	13.578986694717	20.1924320777972	21.0205858294122	10.0158997178092	16.221021039723	24.2571535238505	16.9349452185927	23.5250772422918	28.086549124277	14.4228876095936	0	4.18017581105767	13.4109688707292	0	9.89367220914164	12.2651819744987	20.1924320777972	21.1253909689341		x	x
7.53_279.1594m/z		279.159376571794	1	7.53498333333333	2.27921666666667	0	0.264718943262753	0.368139774679199	1.5003807356348	WT	QC	100 - 14.7 - 0.0754	16497.7524833732	5.99	11599.3719514066	11223.3118044527	11258.2092107231	10982.1593569741	10331.9247027189	12375.6533299192	10992.3540479567	24526.7113280017	10707.6704669768	10029.5199828468	30511.4389003557	12218.8201741016	10269.0781058065	11012.1100170652	11705.9439261008	9606.40213455075	9975.16494688685	10824.5323922103	11100.7264023081	11132.3078874702	12690.0502781239	9361.31588996492	10269.1077422592	11169.4461180702	11079.8808591633	13850.5258702193	12310.8704623467	9275.51624504201	11012.1100170652	11764.3078126436	x		x
6.39_504.3445m/z		504.344480189125	1	6.39336666666667	0.0988333333333333	0	0.0283320510154305	0.112851637124202	4.83364855169869	STZ	WT	100 - 7.14	15.4808121330285	65.48	12.1857852319838	35.2013998528409	14.5517027065059	9.31513482902872	14.7860317852298	6.84481839258162	0.461374017628851	1.6260182196245	8.70817127576047	2.12921815254668	0.0281277428190685	6.26339723963443	0.814478497888025	20.1996546763533	12.8720572896207	10.0920596178926	31.2866447989172	13.9911574176788	9.41570412306876	15.9314612720496	7.01870739514769	0.392915648786692	0.680798826426311	9.08371714944972	2.35220464127225	0.01276845811365	6.31058244353192	0.735675438492003	20.1996546763533	12.9362352231532		x
6.17_359.2862m/z		359.286184444852	1	6.16821666666667	0.0838333333333336	0	0.221919705603738	0.342957781547481	Infinity	STZ	WT	100	2.12884411094153	175.41	0	0	3.61692164298634	9.15614302266283	0	0	0	0	0	0	0	0	0	0	0	0	0	3.47759441593089	9.25499578827705	0	0	0	0	0	0	0	0	0	0	0
6.39_445.7956m/z		445.795610725723	1	6.39336666666667	0.126816666666667	0	0.131300669363607	0.283264911990306	8.46734317315522	QC	STZ	100	6.33370502988409	112.60	4.06216579594873	0	0	0	0.42592797823376	0	15.7735520993768	7.3871995567534	0.952264819208775	0	3.79028234849493	3.02100326656437	15.4237944563673	3.57732063328496	0	3.36421647107962	0	0	0	0.45892333984375	0	13.4330829652028	3.09295229789989	0.993331894279834	0	1.72058105468938	3.04376194682271	13.9314994555676	3.57732063328496	0		x
5.08_614.1813m/z		614.181272499712	1	5.08261666666667	0.440149999999999	0	0.408734056883199	0.443533748678429	1.53888402256593	WT	QC	100 - 19.9	57.585104973631	42.22	84.2942878015572	18.3305005183392	69.146739857676	29.8538738080445	24.8983766390284	17.1233696691713	224.474740309166	0	94.1454921787796	20.509109981006	0.416003319837905	5.96528405299677	55.415648773507	31.0141498084098	25.8303278393334	69.8110923297981	16.2919617146237	66.4831423360167	30.176186159754	26.8271791189998	17.5583798479029	191.167328143197	0	98.2055812600082	22.6569661863841	0.1888427734375	6.01022342592461	50.0540306668396	31.0141498084098	25.9591135513524
5.10_468.3089m/z		468.308867973254	1	5.09728333333333	0.190816666666667	0	0.217403331857321	0.339471184928075	1.49035683934569	WT	STZ	100 - 14.7 - 0.321	181.934971112068	3.27	105.720606765606	177.749210192248	120.474812930558	121.947521536423	120.606107937886	85.9503716320263	218.762453639838	78.2223520937201	271.910311622245	205.255791621738	102.559280590867	214.899637103999	170.56805750083	170.392231335608	180.314579220859	87.5560044762563	157.981683280249	115.834009708241	123.264107541451	129.94910099574	88.1338955089307	186.302626757824	32.7509771188225	283.636630766603	226.751601343995	46.5563087238839	216.518580116281	154.065123658923	170.392231335608	181.213597677644			x
5.13_311.1859m/z		311.185942403106	1	5.1266	0.26415	0	0.142538447362206	0.293849016144538	2.43559496257953	WT	STZ	100 - 1.88	45.012634217393	18.48	19.383191408632	19.0800630731467	17.6728472694422	18.4692294207361	12.8382131210472	23.4434502417202	24.343287389939	137.964083231356	24.5405801974733	21.4749565146668	50.0510493634521	11.7018486074711	58.9719687252012	30.9265034297384	35.4350533274455	16.0528287309304	16.9581652606438	16.9920725534622	18.6686293648484	13.8327509443469	24.0390187353501	20.7312466522836	57.7642887510691	25.5989095917004	23.7239628661355	22.7204412189172	11.7900042986074	53.2662667745632	30.9265034297384	35.6117266008779
5.14_186.1855m/z		186.185549170879	1	5.14126666666667	0.0733333333333333	0	0.0904748519252717	0.229750845301377	3.14834767669817	WT	STZ	100	6.23875947449763	53.07	1.29794498555856	2.71919007529148	1.66583901363304	1.17325141190018	1.01294555456639	4.02041698772802	1.84461621845809	11.0233671103429	3.89995007903467	4.2714511957761	14.6935825688041	1.69958967456989	3.45075086657047	1.15160369873047	1.98042486939209	1.07493591308513	2.41678837722471	1.60166932642393	1.18591822439318	1.09141540527389	4.12255356167327	1.57091329495056	4.61538210421834	4.06813810765698	4.71878718282352	6.67008351064857	1.7123935064631	3.11688112512935	1.15160369873047	1.99029893790919
5.14_331.0027m/z		331.002688486028	1	5.14126666666667	0.234816666666666	0	0.208336537004736	0.338667903495469	2.17062418660537	WT	STZ	100 - 0.426	78.1254292612871	30.49	54.3087075365547	44.0306896405731	28.6600791605537	30.7488632151302	25.5164756883617	32.6880790738959	61.6594436201235	176.384515599273	40.6963229659688	34.5792933677573	121.896943385671	33.5360566289287	86.4926309522016	34.0282027107826	26.6911555439404	44.9775458696785	39.1340274192192	27.5560659275402	31.0808381701725	27.4931604458208	33.5185024890914	52.5104565236191	73.8505693051148	42.4513798751888	38.2006767386745	55.3345508672228	33.788699980358	78.124228407606	34.0282027107826	26.8242331995055
5.14_396.3120m/z		396.312009786836	1	5.14126666666667	0.102816666666667	0	1.9380614775244E-06	0.00012475944378318	25.0038725397144	STZ	WT	100 - 12.1	9.7044992841205	15.59	5.74555604600581	11.4050611295241	3.19852768050851	8.41637362009964	15.1269151346662	14.3345620939187	0.621230501635853	0	0.320922566890729	0.478539967420505	0	0.908026069952984	3.26810227966269	2.56401062011849	2.48210097633722	4.75837158216469	10.1367018914323	3.07531738280977	8.50723958917965	16.2987518310525	14.6987240865049	0.529052734375455	0	0.334762573242585	0.528655990958214	0	0.914866669968555	2.95190429687452	2.56401062011849	2.49447631835878		x	x
5.14_636.3313m/z		636.331261087087	1	5.14126666666667	0.102650000000001	0	4.45601991319045E-05	0.00120166379830239	60.2191482697126	STZ	WT	100 - 17.4	15.6958258755328	60.67	8.59049558189308	4.73452665809175	23.6017588807605	12.5513992955653	30.1558500079335	14.5409248289528	0	0	0.34858401791295	1.21528657739008	0	0	14.5153128537427	4.5292093476709	0.826962109747877	7.11450201273522	4.20799895634737	22.6925969073834	12.6869083772413	32.4919331640447	14.9103293580248	0	0	0.363616943359148	1.3425598144529	0	0	13.1109159741057	4.5292093476709	0.831085205079034		x
5.20_464.3373m/z		464.337273647019	1	5.2001	0.190833333333334	0	0.0594464836430313	0.177922352486913	2.70278867355996	STZ	WT	100 - 10.4 - 0.123	34.8874273777512	24.33	25.9819883510941	56.3617235958969	22.828753869656	28.6948118441574	34.6226955443397	40.8345910613629	28.6749977452589	0	19.4261580587502	17.1114686870255	1.22165680803202	11.0133439312096	29.506218010797	23.7703629780435	17.9512649299307	21.5178398797322	50.0937245044608	21.9493687770986	29.0046105773744	37.304811812295	41.8719723186289	24.4202207158073	0	20.263924481754	18.9035003371848	0.554565429688068	11.0963127832726	26.6514093737537	23.7703629780435	18.0407669467081		x	x
5.23_282.2796m/z		282.279634144496	1	5.22943333333333	0.249166666666667	0	0.89004812959372	0.602495194232887	1.39340350410251	WT	QC	100 - 16.1	136.540367344245	14.66	155.470816408912	107.314335104896	142.504919598017	94.114096764786	80.065920914555	127.317217238618	88.0621830193071	377.132008717156	61.009712935516	67.3398408078138	179.785910577451	45.9125480082253	113.509203259268	95.3032893988671	85.1591392680909	128.758280092037	95.3798854106615	137.015495925305	95.1301838579491	86.2683874070538	130.551644018897	74.9955750703716	157.901692517154	63.6407987539213	74.3921358650926	81.6129784533003	46.2584294614266	102.526872222132	95.3032893988671	85.5837285514243			x
5.23_300.2905m/z		300.290459820713	1	5.22943333333333	0.263983333333333	0	0.901753668468122	0.606509972198582	1.31290446623104	WT	QC	100 - 13.8	116.152700196418	13.94	128.090328850902	96.6010063664788	119.021713583742	79.9850489351243	72.2384638311087	111.936175331524	74.8207206728337	324.695334625801	57.7045444451027	61.2522588152879	143.467235633569	34.9761069859136	101.589483068447	77.1168596996309	86.7037533599169	106.082227007075	85.8579882061721	114.436885116372	80.8485941282755	77.8345607255689	114.779854851284	63.7188720703026	135.946940871543	60.1930925998453	67.6670200756099	65.1262847734274	35.2395989338979	91.7604181035485	77.1168596996309	87.1360438318239			x
5.23_387.1935m/z		387.193466419891	1	5.22943333333333	0.335316666666666	0	0.232020754439532	0.349444758610386	6.41656841468548	STZ	WT	100 - 11.4 - 0.582	188.772675758971	24.37	14.5421167732134	56.5151448635702	908.313822874636	13.3692380516914	53.7757857933278	86.1199461973856	14.544549585647	16.0307315743193	30.6605227644142	36.3348205050657	12.7589930852734	66.1877951199813	79.6720309606812	68.1327306702531	108.55506923169	12.0435332357924	50.2300837608074	873.324719231028	13.5135767926103	57.9416344550432	88.3077780267205	12.386439024297	6.7119194058429	31.9827788896907	40.1400548504557	5.79188560666233	66.686419826155	71.963540430512	68.1327306702531	109.096306724734			x
5.23_393.2874m/z		393.287377892696	1	5.22943333333333	0.42265	0	0.811853060450632	0.57790986973304	1.13226367796159	STZ	WT	100 - 15.4 - 0.18	160.885234833487	6.26	133.465258621891	234.947600041425	63.7399271738457	245.900359420794	183.498828122676	103.759435620292	219.554269812735	58.8835231655217	151.992230196029	223.060119086672	68.861044912464	130.198821971768	156.286831726065	144.09227089587	163.20802760518	110.533652225733	208.819028208643	61.2846051673353	248.555181493156	197.713931375636	106.395389378596	186.976953775398	24.6539878724061	158.546999627566	246.420521434525	31.2591512686507	131.179672734845	141.165646188005	144.09227089587	164.021755645068			x
5.23_409.1751m/z		409.175091932058	1	5.22943333333333	0.102666666666667	0	0.404225917841293	0.441040046034386	Infinity	STZ	WT	100	4.45378439323637	238.42	0	0	26.1232650573091	0	0	0.599441302109101	0	0	0	0	0	0	0	0	0	0	0	25.1169722919883	0	0	0.614669792354164	0	0	0	0	0	0	0	0	0
5.24_421.3181m/z		421.31808646082	1	5.2441	0.205333333333333	0	0.665751973951887	0.536140648363025	1.10257044750177	STZ	WT	100 - 17.8 - 0.265	58.4487596605207	21.82	33.2631723688832	98.8440503781205	15.9470789480717	90.2484556156213	73.3410348204227	39.0487658320045	83.5940126367945	1.27597920998832	56.9315021494701	96.1786234609983	14.7356627573405	65.3523838267463	42.3381434148781	58.3222745700551	66.1455686625811	27.5479923727785	87.8515828232597	15.3327824526589	91.2228079611378	79.0225445789167	40.0407791408342	71.1903888274247	0.53424072265625	59.3867123236978	106.251115803023	6.689185616644	65.8447149751747	38.2418103147517	58.3222745700551	66.4753594499881			x
5.26_286.2022m/z		286.20221205093	1	5.25876666666667	0.2475	0	0.321463394072996	0.39948403602496	1.84308991816073	WT	STZ	100	24.4101730927056	54.90	14.2327523949981	9.86834147381994	13.4259946777899	10.738924402466	4.76954836486974	26.4293834579268	16.4819879333969	55.8177886707932	17.6700446975743	18.6419308640569	31.6122390729587	6.2370473174538	27.7378772372092	6.29523380109385	6.31595711693575	11.7873229309853	8.77088115065146	12.9088127220942	10.8548654023257	5.13903095595899	27.1008080106828	14.0364015629391	23.3703931248467	18.4320775244377	20.5942431254703	14.3502289920016	6.2840340146299	25.0541604870294	6.29523380109385	6.34744742706444
5.26_343.2645m/z		343.264523599301	1	5.25876666666667	0.0880000000000001	0	0.38653523441562	0.430408319490916	2.28806472778832	QC	STZ	100 - 3.67	7.86997431351922	16.13	4.002760044823	4.39321858676177	7.09203976481857	4.66584763628815	0	0.483594659584824	2.66990078785477	0	16.4085736575306	12.7758543890427	0.910077252295927	4.93318806381127	9.30311249695404	7.42089843749767	6.88591200610597	3.31501764059038	3.90464782714952	6.81884771585194	4.71622167933663	0	0.495880126952756	2.27374269068605	0	17.1162046784505	14.1138304471908	0.413125338598038	4.97035215795216	8.40301049479396	7.42089843749767	6.920244016374			x
5.27_269.1751m/z		269.175141593614	1	5.27343333333333	0.1465	0	0.283690567639592	0.378679049258888	2.01131845786287	WT	STZ	100 - 0.716	23.2841496703565	46.46	9.1856461696918	11.2483358359054	6.76308383333755	10.0787777160836	10.0666069701643	22.1169120516331	11.3409316256123	48.4453313804432	18.1063214558933	13.8641689668153	39.5892329315245	8.35891166185036	27.259643323808	11.2645741693797	7.2880495953745	7.60739558498724	9.99740605055806	6.50256347656685	10.1875915527373	10.8464367868004	22.6787805419159	9.65817175926798	20.2836132778734	18.8871690179272	15.3161208738148	17.9713482766565	8.42188339045631	24.622197034519	11.2645741693797	7.3243865966781
5.27_416.3378m/z		416.337799353096	1	5.27343333333333	0.277166666666667	0	0.0616962632807555	0.179736327712123	2.26185213112245	STZ	WT	100 - 19.9 - 0.552	238.101923561006	21.38	362.070834315483	456.713559192644	138.275433901684	119.480261157416	158.692275675375	193.379177123436	208.904287001383	65.6551001810394	110.60687631168	121.397318739932	25.2932857566984	99.7545100073	226.533073305578	159.751505611214	158.765915257339	299.8608933482	405.922348572632	132.948934000098	120.770209798726	170.98568979279	198.29187316567	177.907208306428	27.4891846922083	115.37687390189	134.110887715539	11.4817695048763	100.506009028407	204.61536856917	159.751505611214	159.557495664988		x	x
5.29_355.2640m/z		355.263963474401	1	5.2881	0.0733333333333333	0	0.207606801232617	0.338667903495469	Infinity	STZ	WT	100 - 10.5	3.77651219472698	156.05	0	0	10.2112516816606	12.4478214867013	0	0	0	0	0	0	0	0	0	0	0	0	0	9.81790465288823	12.5822123079004	0	0	0	0	0	0	0	0	0	0	0
5.08_610.3153m/z		610.315296153528	1	5.08261666666667	0.0586500000000001	0	0.000326151856438694	0.00499959610685715	16.7126096672134	STZ	WT	100 - 6.84	6.31039890588363	54.58	1.55303105487508	3.61457558094636	12.4539822718269	5.62421659500519	11.3131206698974	3.30346726275084	0.489143767150559	0	0.319328120480254	1.45702669034291	0	0	5.36697960016093	2.3351704648471	2.17789750062354	1.28619384765625	3.21259787317185	11.9742431491682	5.6849375081073	12.1895141601505	3.38739010692037	0.41656494140625	0	0.333099365234375	1.6096166282365	0	0	4.84770940051121	2.3351704648471	2.18875613478672		x
5.08_492.3084m/z		492.30837140186	1	5.08261666666667	0.10265	0	0.00133405839672796	0.0135827073564483	7.41692100287217	STZ	WT	100 - 2.06	18.7033536047337	14.34	4.3554403290635	26.7273920579115	16.5142296204354	23.8814440136208	25.0059179874471	15.7356976199237	3.55618268256148	0	5.49591049610612	3.4210235661144	0	2.65716731580669	12.884916346926	14.4127946724312	17.0754002456848	3.6071014404319	23.7550331865507	15.8780859471452	24.1392760267037	26.9430513727838	16.135454721847	3.02851866930806	0	5.73292541503901	3.77929687500145	0	2.67718504369287	11.638264862777	14.4127946724312	17.1605353470404		x	x
5.08_330.2282m/z		330.22818439035	1	5.08261666666667	0.117316666666667	0	0.323500689681262	0.399733235360149	1.69672834833116	WT	QC	100 - 22.8	4.68839186773716	25.64	2.38801726323045	4.39134814018133	3.97757269894149	4.27653042740072	2.7322091956685	4.74809069760461	24.4356095012266	0	0.26184028202496	3.43290142317142	0	0	1.23379915844009	1.6194494290775	5.4363374366951	1.97771519276604	3.90298539332523	3.8243528536541	4.32270127236629	2.94386523850245	4.86871343850808	20.8098700703087	0	0.273132324219148	3.79241866360938	0	0	1.1144256591796	1.6194494290775	5.46344210961738
5.07_357.2791m/z		357.279075551926	1	5.06795	0.0733166666666669	0	0.207251787859243	0.338667903495469	75.4420286076213	STZ	WT	100 - 5.99	5.33839905003038	88.98	0	0	16.7510902454118	14.7563824363288	0.522921618441662	0	0.424569631693951	0	0	0	0	0	0.360350104042167	0	0.273933286528156	0	0	16.1058224778408	14.9156972494201	0.563430786131732	0	0.361572273075751	0	0	0	0	0	0.325485229492585	0	0.275299072265398
4.85_419.1842m/z		419.184171217121	1	4.84578333333333	0.0505000000000004	0	0.103504290153488	0.250005741298001	8.54674492761234	WT	STZ	100	3.40999385774069	69.41	0	0	0	0.857215567418517	0.886382236920233	0.650291719653387	7.47104546734315	0	8.59330206020811	1.78304939058846	0	2.6125662283044	2.72523740725613	4.56824637360468	0.816030285873881	0	0	0	0.866470351813774	0.955047607420511	0.66681203794701	6.36249672663067	0	8.96389411999676	1.96978268626135	0	2.63224795460434	2.46156311035432	4.56824637360468	0.82009887695213
4.85_705.4722m/z		705.472195728303	1	4.84578333333333	0.159683333333334	0	0.377990104694229	0.425636483269655	1.5427331138249	STZ	WT	100	8.51663302075354	33.79	10.8680843088332	3.55951432960407	9.22493503630298	11.0621605872945	6.75828573044651	9.62681813203997	7.07648257365206	0.969703382252007	4.97100230837191	6.73677175128076	4.01571845981261	9.3532237729848	2.56723475744183	11.8166444216109	8.52075361106844	9.00076217404104	3.16365999512916	8.86958185333672	11.1815913525213	7.2818298339929	9.87138237127232	6.02647881179763	0.406005859375455	5.18538020080096	7.44229320119277	1.82291672958443	9.42368613613086	2.31884765624909	11.8166444216109	8.56323666926134
4.86_277.1799m/z		277.179905309889	1	4.86161666666667	0.0745333333333331	0	0.0642951394756586	0.184742721380925	2.39528331631447	QC	WT	100	7.06614145449531	20.44	7.11329435478466	12.4508831555533	4.34366799866283	4.28704216436312	2.79575447160489	7.56771175725618	4.38870493567591	8.1153359993596	3.86597668242499	1.33012183502241	0	0	7.05508074497446	8.51571654528264	5.62762707322883	5.89110913588773	11.0662178307997	4.17634581774782	4.33332649753738	3.0123331761687	7.75996548463089	3.73751182608127	3.39781630841449	4.03269958495963	1.46942141652096	0	0	6.37248206565808	8.51571654528264	5.65568548441553			x
4.88_370.2959m/z		370.2959091311	1	4.87645	0.134	0	0.000589549991369509	0.00774006528531455	16.7360814925669	STZ	WT	100	8.55532360400179	24.19	1.66512519691926	12.8159813321083	2.49767906340038	5.30131622231383	12.687602405469	16.3642374037999	0.496901981479892	0	1.85066226529907	0.719577942198135	0	0	5.24621842202578	3.48315031556042	3.57552363482581	1.37902830541094	11.3907133626354	2.40146611428857	5.35855099558836	13.6704728688469	16.7799622275564	0.423171997070767	0	1.9304733479382	0.794937133788352	0	0	4.73863220214716	3.48315031556042	3.59335060008991		x	x
4.89_161.0950m/z		161.094970265876	1	4.89128333333333	0.148366666666667	0	0.261338176064125	0.366869439349006	2.28401595443395	QC	STZ	100	6.64013203391719	12.63	1.97380792563001	3.78437938571418	2.46106695966617	2.947222847595	2.01022114890117	4.26660904659536	3.18916040676618	15.7673485572466	3.01521518507532	1.47822203584719	10.6439349288624	1.06764055543797	6.42450114883491	5.93009183555847	7.5658031173582	1.6346740797174	3.36351776122984	2.36626434326087	2.97904204577103	2.16594694554664	4.37499999999975	2.71595491386641	6.60164336664506	3.14524841308407	1.63303169728844	4.83176478744897	1.07568360865177	5.80291279882416	5.93009183555847	7.60352495145668			x
4.89_172.1697m/z		172.169663523374	1	4.89128333333333	0.183333333333334	0	0.120197171556604	0.267865191421058	1.5870861422951	WT	QC	100 - 0.233	35.6257635665835	30.34	32.5086180882287	25.63506396814	16.2786332518991	23.8863593963948	16.3301857214226	33.474222694448	26.9237174492083	47.2086248061737	33.5717543345872	25.7683970487844	54.6136615201057	25.6684262406417	34.256623650434	14.5433246360943	18.5418851852164	26.9230833791984	22.784183132535	15.6515649725413	24.144244477585	17.5952361773025	34.3246176738561	22.9287942213843	19.7658156454515	35.0195593229844	28.4670422632835	24.7916178001951	25.8617989231578	30.9422000588569	14.5433246360943	18.6343319362065
4.89_226.1228m/z		226.122764891762	1	4.89128333333333	0.335816666666667	0	0.444491699896384	0.461746769072101	1.40728398572603	STZ	QC	100 - 9.85	65.7114747873567	27.32	24.6537536657448	57.2960378377482	50.1237426781126	107.331819422187	57.7476679486281	97.1158271717196	18.8766455714555	0	168.193795825725	161.636463113099	9.78728397295057	28.6954671348618	40.188599456677	38.5009070774866	61.3919740778444	20.4178185535795	50.9241334636946	48.1929289181506	108.490609445674	62.2212063951983	99.5830035600035	16.0757414987147	0	175.44726891465	178.564154301764	4.44289206776655	28.9116439820086	36.3002407114928	38.5009070774866	61.6980642344636			x
4.91_302.3058m/z		302.305787980001	1	4.90595	0.277166666666666	3	0.0437586270984491	0.144815133884137	1.66242777524443	QC	WT	100 - 15.5 - 0.407	663.969842788372	26.57	854.188292316509	1017.05365074957	464.241212173609	504.26324878772	463.002576246101	542.730660120135	394.282156106495	599.227811050273	338.249476995577	352.335956869343	223.87944797199	488.411397707766	866.671073638933	545.190889389298	580.047565336884	707.424183739753	903.94690113086	446.358203592974	509.707442551065	498.869995646319	556.518446404223	335.7788329039	250.891155831724	352.836718259059	389.235021335842	101.629034804724	492.090837236344	782.818237413203	545.190889389298	582.939585878453	x	x	x		HMDB0000269
4.91_587.3167m/z		587.316712655274	1	4.90595	0.118166666666667	0	0.000713391285981357	0.00894401061905352	Infinity	STZ	WT	100	2.32150324070099	80.99	2.13150163557081	0.944208506747365	2.68233612265654	0.742713865742866	5.86372687089439	1.56453244259396	0	0	0	0	0	0	1.08366876724263	0	0	1.7652733223425	0.839202880857499	2.57901000976574	0.75073245168096	6.3179721855358	1.60427856445159	0	0	0	0	0	0	0.978820800780568	0	0		x
5.29_500.2775m/z		500.277464070036	1	5.2881	0.0733333333333341	0	0.0253842944780527	0.105314360603865	3.07582268478564	STZ	WT	100 - 3.96	12.9105262789275	26.44	13.4108951316001	17.648844332836	13.3198819393592	14.7335441584699	6.55122288817545	11.7987692231246	4.74994436110759	0.241696964487405	10.0689583070674	7.26532410435535	0	2.85860918704572	8.66865134553228	8.80536300104943	5.26799117868174	11.1066747543014	15.6861126563482	12.8067875462541	14.8926124019168	7.05872645504458	12.0985107347387	4.04515078663712	0.101196289062386	10.5031890571094	8.02619922161176	0	2.8801444740782	7.82993522394438	8.80536300104943	5.2942565052032		x	x
4.92_343.2640m/z		343.264026089224	1	4.92078333333333	0.178166666666667	0	0.113190782736062	0.261133464205924	16.5274315691932	STZ	WT	100 - 14	14.7503914171032	33.27	0	0.721075338956447	44.2991966826357	40.6527904946526	2.26743345508131	0.561852531292907	0.843244436388694	0	0	0	0.454530999684455	4.05710067592876	9.675269295864	6.65912275134443	5.00805865588265	0	0.640884399413125	42.5927499182874	41.0916915428762	2.44308471679753	0.576126098632784	0.71812438964858	0	0	0	0.206332234625381	4.08766477960958	8.73916008859638	6.65912275134443	5.0330280021427
4.94_492.3084m/z		492.308361747063	1	4.93561666666667	0.133	0	0.00194117655733594	0.0172032726177937	5.39514906502756	STZ	WT	100 - 4.92	15.5112961638873	11.91	12.5792679624326	22.4640737592211	13.3006668700801	15.2739469973525	12.8780500479764	16.5717713462613	5.39330276007449	0	4.87640536143737	3.06539081882729	0	3.91517085973142	7.33371848128705	8.9638105997269	7.34339687270605	10.417935308191	19.9658394092162	12.7883126595348	15.4388496095983	13.8756739183936	16.9927684604108	4.59304809570449	0	5.08670369548846	3.38641980049567	0	3.94466573738997	6.62416082620697	8.9638105997269	7.38000982631517		x	x
4.94_588.3632m/z		588.363197973658	1	4.93561666666667	0.118166666666667	0	0.225360252241525	0.34540920751099	2.21631041942597	QC	WT	100 - 5.69	18.1797783046746	20.62	12.7156490364894	7.84813257756892	17.8670369330888	8.84089118966137	2.86597727580149	8.42446959089347	11.3619675952631	0	15.7475280841079	10.5329860882536	0	11.5738504176019	21.7562365741234	18.5023365538145	14.2807617860858	10.5308837890587	6.97534010907788	17.1787818484336	8.93634039162657	3.08799593015997	8.63848879933533	9.67608642578011	0	16.426651060163	11.6360734261132	0	11.6610418364022	19.6512601905476	18.5023365538145	14.3519632855881			x
4.95_437.1950m/z		437.195000212968	1	4.95045	0.0589999999999993	0	0.0596679508668274	0.177922352486913	Infinity	STZ	WT	100 - 8.68	3.79554287217559	107.52	0	4.494710434479	14.6312835472338	0	2.21510588893038	1.43215736241031	0	0	0	0	0	0	0.505294281275692	0.403884887695227	2.68250256423849	0	3.99485274521497	14.0676727294957	0	2.38670349121224	1.46854056514613	0	0	0	0	0	0	0.4564056545494	0.403884887695227	2.69587707519619		x
4.97_258.2800m/z		258.279999459512	1	4.96511666666667	0.147166666666666	0	0.164225049651929	0.315421598794474	1.80537626743865	QC	WT	100	13.4679364908339	53.71	16.8505307278373	22.5390851379338	8.79823613119403	8.29965756869851	9.88353364812707	5.41143714528371	6.08971454953948	22.2319474256398	6.07065714341649	3.8139964940752	1.9364524282947	4.61666543693638	22.3372738439731	10.0139659813764	8.05256964715229	13.9553223252385	20.032508756784	8.45931979179382	8.38926343246517	10.6491813241891	5.54891185296364	5.18612676859252	9.30831126851844	6.33245840668954	4.21342465281424	0.879043579102785	4.65144501288118	20.1760804889168	10.0139659813764	8.09271841808705
4.98_417.2180m/z		417.218039236754	1	4.97978333333333	0.103166666666667	0	0.279187589513007	0.375724790371625	Infinity	STZ	WT	100	2.13320956478568	26.97	0	0	11.2227583498074	0	0.675514182795263	0.900984856111439	0	0	0	0	0	0	0.556176760365935	0.329132080078125	0.402928808218997	0	0	10.7904471318344	0	0.72784423828125	0.923873901367358	0	0	0	0	0	0	0.502365112304688	0.329132080078125	0.404937744140454			x
4.98_460.2698m/z		460.269758289448	1	4.97978333333333	0.176666666666667	0	0.00915919699857559	0.0511984435392215	7.24864626513766	STZ	WT	100 - 9.53 - 1.08	58.6939937360825	16.72	32.2252234493639	79.4991477851412	141.582595971829	11.7183033297191	46.9835753562532	40.1551165241885	14.4440279939953	11.568429951918	6.48814824227877	9.81142165463181	0	6.27138339497192	30.0500731296571	21.4839351931149	27.5805856953829	26.6883807698576	70.6580309012798	136.128701073575	11.8448180302411	50.6232518692598	41.1752360890674	12.3008327593324	4.84359488707298	6.76795409624197	10.8389417617451	0	6.31862876244415	27.1426449976296	21.4839351931149	27.7180979015297		x	x
5.04_440.3374m/z		440.337369063438	1	5.03861666666667	0.205483333333333	0	0.000858081876273453	0.010132336373684	9.77945279853499	STZ	WT	100 - 11.8 - 0.133	71.6691290182568	5.88	69.2067353121111	155.228592943353	49.163013471041	47.9582560766385	41.6512838746986	66.8068924316985	22.186195988207	0	6.06504009681491	9.49869556569559	0.718526742473243	5.50279265410302	42.5297210524219	39.5315782095063	37.8901693814155	57.3158385309762	137.965588594695	47.2692079046715	48.4760293612493	44.8778837770225	68.5040863122662	18.8942230332259	0	6.32659912109119	10.4934648283633	0.326171874999773	5.54424785540279	38.4148522831656	39.5315782095063	38.0790834545415		x	x
5.05_616.1768m/z		616.176833706534	1	5.05328333333333	0.850966666666667	0	0.550701783630891	0.495252589867666	1.35119363179513	WT	QC	100 - 33.9 - 5.59 - 0.127	1728.80444603322	31.13	2642.74802214465	939.560721454388	1844.1466032814	1090.01660023532	922.105600146458	679.76355518275	6246.90179317526	79.9045143726499	2801.383857922	757.850410071101	209.656527097504	277.129573560828	1705.08858073937	1217.53621121691	915.769066671702	2188.67886531836	835.071976740875	1773.10833984068	1101.78478201579	993.538352335212	697.032589919976	5319.99067391505	33.455282944878	2922.19546292462	837.217759874532	95.1726059825533	279.217324813733	1540.1165194119	1217.53621121691	920.334938697404
5.07_219.1385m/z		219.138508325154	1	5.06795	0.0879833333333329	0	0.182125637715804	0.328296781916763	3.13707306382689	WT	STZ	100	4.87955325344091	75.02	0.985362557147496	2.05644402908028	0.873643934703703	1.33550702132037	0.421013874213922	3.66071511169891	1.84357269788399	13.3671650911967	1.14875988700236	3.96949630274289	7.31390816563972	1.63441737617976	7.64130456610868	2.48563138459361	1.31942040203802	0.8160604739587	1.827746457688	0.839990347794483	1.34992559934257	0.453628554940266	3.7537136491242	1.57002461126286	5.59670869422058	1.19830094697489	4.38520947966611	3.3201146164044	1.64673023359532	6.90198710205336	2.48563138459361	1.32599881238519
4.94_295.2270m/z		295.227020175342	1	4.93561666666667	0.073833333333333	0	0.35446328038849	0.413901274867089	4.683236099124	STZ	WT	100	1.98982777217557	47.06	4.77836190012975	5.52939535973375	0	0.533485928831773	1.09772344435813	0	1.56158071406989	0	0.799870863763081	0.187846894496146	0	0	1.34531152696254	0.466049209237895	1.21795703989277	3.95735787673367	4.91447014311874	0	0.539245620369002	1.18276078363919	0	1.3298744098224	0	0.834365844724999	0.207519523799817	0	0	1.21514889597807	0.466049209237895	1.22402957081715
5.30_442.2072m/z		442.207226703194	1	5.30276666666667	0.116666666666667	0	0.0706822387913626	0.195667477826312	6.39895312704577	WT	STZ	100 - 1.32	15.2330510976006	69.93	4.37957631684074	0.344373948814279	2.48457858277544	1.6763896502196	1.11735993757932	4.28104334640721	5.50125481857317	32.0346512450783	14.9356383499337	6.66563289861689	31.3480706522725	0.913058621128947	12.7642491364138	4.51651003956749	2.18863643140204	3.62709045410213	0.306076049804688	2.38887027651154	1.69448851048872	1.20391845703097	4.38980099558833	4.68498229980392	13.4126129150398	15.5797480229766	7.36370419460808	14.2303109652983	0.919937133789091	11.529272540407	4.51651003956749	2.19954860808528		x
5.30_468.3088m/z		468.308766531527	1	5.30276666666667	0.334483333333333	0	0.79706314802923	0.573394929039491	1.15292820898474	QC	STZ	100 - 14.8 - 0.561	279.347630316635	9.81	183.843608897114	349.775164643584	246.797371601024	262.185486452341	224.728367518743	186.434223878801	349.837122346861	114.591892202947	351.078721880522	330.346152101993	117.137733101298	299.392575681298	258.863718070932	268.706271051544	310.472901827429	152.256143205977	310.876595289816	237.290504484778	265.01612817294	242.13739939557	191.170487045344	297.928523593545	47.9785680062997	366.21923315059	364.942291738094	53.1741294796639	301.64804490805	233.817933555423	268.706271051544	312.020868000107			x
5.35_542.3244m/z		542.324350607771	1	5.3466	0.475316666666666	3	0.015294218407652	0.0739000633338881	2.94385286907913	STZ	WT	100 - 24.4	654.982237221004	20.07	420.888034660541	737.787268356475	479.6490372392	789.345582891942	735.972183636518	766.251316541351	219.916318217375	26.9046769778707	370.175067005987	368.211943792049	86.9420445159146	262.798942561692	363.125676373088	408.535941008278	531.675799642292	348.572296112946	655.737791642668	461.172504730418	797.867620359149	792.985738920397	785.717527258164	187.285281679367	11.264740020037	386.139121289542	406.773651691637	39.466936997304	264.778734232952	327.992257482779	408.535941008278	534.326646617449	x	x	x		HMDB0010397
5.45_466.3529m/z		466.352892054264	1	5.44775	0.144483333333334	0	0.000921264155460122	0.0104046574949808	7.07287059821447	STZ	WT	100	16.7719112480084	40.72	15.2143375125098	30.5781851109717	11.5918951628846	16.9281606488432	14.3839312871984	11.9349577656426	5.10911562406283	0	3.4675259301964	4.27869664573266	0	1.37247299642028	10.0328266331299	4.37930297851682	6.58297671844337	12.6002549938255	27.1775787372644	11.145364447326	17.1109227018996	15.4982112557566	12.2381590753786	4.35102845728463	0	3.61706537008092	4.72679142653877	0	1.38281249999991	9.06212275926385	4.37930297851682	6.6157983438274		x
5.45_494.3243m/z		494.324275291448	1	5.44775	0.202483333333333	0	0.605435374186055	0.512944583117605	1.09476229998187	STZ	WT	100 - 20.7 - 3.18	901.354790151074	13.35	617.253244871266	1148.88356167782	792.895367276583	921.124017180554	1006.81122606	921.161323840218	1053.10593213907	228.610944783076	1367.08145120128	1207.68409715905	304.20907356508	779.311222287434	842.981399392047	818.535784133301	1037.77866872456	511.198616091509	1021.11598004044	762.352291210233	931.068778456847	1084.80586875665	944.562941621431	896.846776708612	95.7172933477155	1426.03777873986	1334.16114977721	138.094294966844	785.182151036859	761.420605020817	818.535784133301	1042.95286030281			x
5.45_588.3327m/z		588.332720698958	1	5.44775	0.1305	0	1.97336571375883E-05	0.000596665898577915	22.3490403520677	STZ	WT	100 - 6.08	24.2675585090903	47.21	18.4994792856062	12.1386831083321	33.5603366741325	25.2662489018337	41.4802489063285	14.6603541783085	0	0	0.586141912210055	5.92891863449794	0	0	11.3416270220616	5.56686395406882	4.96641423575787	15.3209534138419	10.7887376162501	32.2675609080549	25.5390317291073	44.6935992431912	15.0327927470358	0	0	0.611419685183989	6.54983610444577	0	0	10.2442930713378	5.56686395406882	4.99117594987594		x
5.46_302.3062m/z		302.306204386547	1	5.46226666666667	0.130316666666666	0	0.265055946115138	0.368139774679199	4.78575395329734	WT	STZ	100	11.0051031991416	46.47	3.0483506105254	1.05446173469128	3.33701290796601	1.23169730340866	1.77469045433024	3.35111544332442	7.55214935552527	39.8225472138534	1.12161261006598	3.21026533904662	12.8881919445246	1.43585273183385	1.97029454702843	1.82884216308573	5.1929665339565	2.52459201536849	0.937194824218722	3.20846802892039	1.24499511718682	1.91217039525651	3.43624876440055	6.43156647400825	16.6733331037082	1.16998292505514	3.54646658501816	5.85053482829707	1.44666970564634	1.7796630710352	1.82884216308573	5.2188578000963
5.46_446.3263m/z		446.326318872981	1	5.46226666666667	0.188149999999999	0	0.00316100112240147	0.0238038031738366	7.73972056228316	STZ	WT	100 - 23.8	35.8352098626182	32.40	16.4019113142268	50.5847778338299	14.4925826957441	49.6003144922232	51.9732938034401	31.9583790362448	8.18343368944206	0	9.20509828982647	9.08510985834957	0	1.30659356564589	18.6392114197209	10.8775340991315	11.1816464434127	13.5837833737709	44.9592340911253	13.9343147653937	50.1358159856747	55.9995088227446	32.7702648066932	6.96918125974012	0	9.60207448266626	10.0365655579811	0	1.31643676757727	16.8358158869819	10.8775340991315	11.2373962700397		x
5.46_516.3057m/z		516.305746481968	1	5.46226666666667	0.116	0	0.42349186546387	0.451322652992777	1.11075590513312	STZ	WT	100 - 3.95	11.5895312004634	30.57	10.187995414585	18.790674196916	9.66103621339376	10.0065422657913	10.2123606630866	10.678578449008	18.5970821077257	0	20.3603869871524	16.48287543795	0	7.16313736758711	15.4367974235471	8.35107068538494	8.24214901639639	8.4375241441925	16.7009593819788	9.28888400249238	10.1145762244964	11.0034815806828	10.9498621045881	15.8376594751691	0	21.2384426750354	18.2090764444619	0	7.21710074948736	13.9432443495169	8.35107068538494	8.28324299848775
5.49_512.3352m/z		512.335204918813	1	5.49125	0.1305	0	0.175696317201934	0.324325633999835	2.31754285862988	WT	STZ	100 - 15	24.804726055135	8.20	12.1300103731543	16.2222247493502	10.6035261088186	13.534601482366	6.23406982019038	5.49373533154515	49.7327811115739	7.20870672038079	27.5902310955935	34.6880662585556	5.2141592576888	24.3944118870177	22.3359707204869	22.6526572017928	19.4546406972565	10.0458678305132	14.4181477356834	10.1950682997819	13.6807255418861	6.71700449114598	5.63330078125813	42.3534642389421	3.01821899413898	28.7800787816312	38.3208410808177	2.36694335937136	24.5781868025802	20.1749034462514	22.6526572017928	19.5516382951907			x
5.53_485.3339m/z		485.333925052393	1	5.53475	0.0869999999999997	0	0.0202579843653797	0.0900362638240014	3.41018880781518	STZ	WT	100	7.69800820874506	45.39	6.43488361769213	15.8807805835635	9.4814356707333	6.42723721677899	2.761328540861	5.20238362284142	5.65099739181764	0	5.30711017707812	1.12708140744162	0	1.4589435792034	9.74081198717955	5.9495520092402	3.89942712444378	5.32926092719074	14.1146756471219	9.11620184183089	6.4966278076167	2.97524037193515	5.33454743600005	4.81250616995968	0	5.53598295244069	1.24511718750139	0	1.4699345075488	8.79836134228024	5.9495520092402	3.91886901855412		x
5.56_442.3532m/z		442.353228032522	1	5.56375	0.2285	0	0.0257591065808789	0.106206967532334	2.96316589870381	STZ	WT	100 - 12.8 - 0.438	107.772734258707	32.86	106.819131392566	216.218940235177	60.6339339665278	54.437908118332	82.0964654158959	126.430026423742	87.1465736767441	17.2585639622196	47.0191334104338	42.2839748712484	4.41388396368339	20.1027105929125	108.953220676674	70.5472666719098	59.0620732549043	88.4657838475442	192.173186583952	58.2982577426867	55.0256378816647	88.456232094132	129.64191458911	74.2158232310348	7.22600149830786	49.046865867406	46.7122459127208	2.00366210937466	20.2541540447531	98.4116936226934	70.5472666719098	59.3565469141147		x
5.45_422.3269m/z		422.326853993911	1	5.44775	0.260316666666666	0	0.00273529664666372	0.0216606490915928	9.5851010415016	STZ	WT	100 - 19.2 - 0.189	129.515478152883	19.68	107.524634683776	139.00931103046	79.9561117577337	243.806953334922	129.450364460957	77.345493649453	19.9416747275568	0	26.2180575860473	27.2925557425053	0.512273012077302	7.10843602935478	52.5121456984979	49.0645620223124	70.056819241309	89.0500696477586	123.550056422009	76.8761270533532	246.439174298867	139.478495516461	79.3104151378391	16.9827423393709	0	27.3487293460291	30.1508214237785	0.232543952763535	7.16198731958988	47.4314495877699	49.0645620223124	70.4061108725999		x	x
5.58_269.1701m/z		269.170116875455	1	5.57825	0.0426666666666673	0	0.481352767495929	0.474135531347004	1.95331389461858	WT	STZ	100	2.56657804090723	18.17	0.020732972397313	2.44169038375832	0.512762267620909	1.76580881400481	0.838430643148281	2.30434018991048	0	2.80111036284283	5.2495611689182	3.27516597220673	3.30016079010467	0.773469951370969	2.09565633570852	2.30097412063373	1.59528735249391	0.0171706943382376	2.17014948453572	0.493010182301388	1.784873073309	0.903381347655397	2.36288073755024	0	1.17279906504022	5.47595210373527	3.61816406249744	1.49809265136608	0.779296874998465	1.89289575808159	2.30097412063373	1.60324118950457			x
5.59_285.2582m/z		285.258161083118	1	5.59275	0.142666666666667	0	4.52854449656259E-05	0.00120493869238634	34.9912104584156	WT	STZ	100	14.3983186412506	43.28	0	2.46890321071264	0	0	0	0	12.4152152950421	2.37578188633845	26.6069912192242	13.1498355776995	8.52227487461268	23.3198129945868	11.6499083115624	4.79907823643772	12.2532832493381	0	2.19433596730212	0	0	0	0	10.5730539347409	0.994717956135584	27.7544360095534	14.5269775390728	3.86864706739761	23.495492436414	10.5227472888776	4.79907823643772	12.3143760785756		x
5.59_299.2376m/z		299.23755012537	1	5.59275	0.213316666666667	0	8.66121984006707E-05	0.00189935106308173	59.9344950656345	WT	STZ	100 - 14.7	104.033195315626	21.93	0.343854915973083	7.46513241143878	1.34208852834997	0	0	1.26361390195098	78.3081496016884	5.08944855061388	165.893518294207	109.78727915781	38.8056334547403	226.315142834694	50.9298825945433	46.8667688364364	69.8231478927791	0.28477478027412	6.63493347167898	1.29039001464827	0	0	1.29571534693264	66.6888386219967	2.13090515136736	173.047790332999	121.284964285495	17.6156369363773	228.020084378585	46.0022748387373	46.8667688364364	70.1712744776492		x	x
5.59_452.2780m/z		452.277976811608	1	5.59275	0.156333333333333	0	0.0267616213088638	0.108326092093732	3.02459448433406	STZ	WT	100 - 4.5	29.0521573956	11.23	18.0835575139357	44.700566876591	27.2952909237725	33.824889454558	28.7840982316784	21.6245413730641	10.7478694540225	0	23.9657610811989	16.5502154552465	1.50955987842849	4.85843379637341	21.0794796204979	20.1643113298822	24.8341212955798	14.9764940920856	39.7294074674499	26.2438506186016	34.1900742120375	31.0139158964163	22.1739014458435	9.15310775692421	0	24.9993010058119	18.2834687752987	0.685257690307588	4.89503473042461	19.0399813539645	20.1643113298822	24.957940087711		x	x
5.61_273.2197m/z		273.219730945899	1	5.60691666666667	0.0421666666666658	0	0.257199877554569	0.364532015780623	Infinity	WT	STZ	100	1.39161126523432	89.38	0	0	0	0	0	0	0	0	0	0.870449390893269	0.669450720581113	6.80976747993152	0.652046004209955	0	0.877422397485029	0	0	0	0	0	0	0	0	0	0.961608886718742	0.303894042969489	6.86106875538022	0.588958740234375	0	0.881797079405615
5.61_281.2270m/z		281.22698003285	1	5.60691666666667	0.0996666666666668	0	0.000724893857044329	0.00894401061905352	1432.95070146667	WT	STZ	100 - 5.86	10.1378954419721	9.29	0	0	0	0.0424490337243104	0	0	7.81808141615587	0	16.9465279892431	11.3296901112183	3.97080902896597	20.7622641062496	5.81291267675084	4.84376214416419	5.19268634920822	0	0	0	0.0429073276119128	0	0	6.65803971294974	0	17.6773586605959	12.5162138186306	1.80253030219274	20.9186762940361	5.25049721198695	4.84376214416419	5.21857621839353		x	x
5.61_362.3093m/z		362.309323366055	1	5.60691666666667	0.113666666666667	0	8.80145322037507E-05	0.0019091239774533	Infinity	WT	STZ	100	27.9692176625369	54.96	0	0	0	0	0	0	41.7602236863106	0.702904148934317	33.1763527893255	28.8209579976544	21.8674994484832	41.4873679045133	22.2321301953827	7.88986546052952	7.29248365974724	0	0	0	0	0	0	35.5638695640282	0.294299481954869	34.6071058142195	31.8392885608789	9.92664973347722	41.7999123334947	20.0811097806882	7.88986546052952	7.32884276855721		x
5.61_454.3297m/z		454.329703671007	1	5.60691666666667	0.0996666666666668	0	3.37377972878805E-05	0.000922277128640621	12.2514521731306	STZ	WT	100 - 8.75	11.8172360382473	25.27	5.42937500254235	19.3216400634162	11.4270696111242	8.6991149694389	11.4467769247335	14.5794396582289	1.52575416096399	0	0	2.00357160581472	0	2.25802215145309	8.58674714263625	8.99400709021518	5.44846422966519	4.4965158313916	17.172876423204	10.9868881310042	8.79303350817258	12.3335243637411	14.949822636233	1.29936377675783	0	0	2.21339951694563	0	2.27503292556576	7.75595548042	8.99400709021518	5.47562936475724		x	x
5.61_638.3487m/z		638.348672001099	1	5.60691666666667	0.0991666666666671	0	2.98412173399543E-05	0.000838736921940546	Infinity	QC	WT	100 - 13.5	15.0693169951743	18.63	5.66775640575424	0.838069391061118	18.3241890401927	13.4375104875064	33.8834895372008	15.4533591091467	0	0	0	0	0	0	18.2933657247464	13.7507924682032	13.1637927925733	4.69393924623211	0.744867518467677	17.6183240259587	13.5825863203513	36.5083417352752	15.8459435500571	0	0	0	0	0	0	16.5234317246489	13.7507924682032	13.2294252707288		x	x
5.62_317.2799m/z		317.279850953177	1	5.62091666666667	0.0279999999999996	0	0.486215544585298	0.475003331144109	3.82365216843237	WT	QC	100 - 35.2 - 7.54	3.47237391121467	131.22	0	0.413921726205073	0	5.2892646082713	0	0	2.16124493457828	0	0.0245056411200881	8.66048835306784	0.167653114696749	9.82035142382506	0	8.90531663976684E-05	2.72430147054456	0	0.367889404298438	0	5.34636926831198	0	0	1.84056085347203	0	0.0255624637425801	9.56747474438217	0.0761053521570592	9.8943328857298	0	8.90531663976684E-05	2.73788438388662
5.58_288.1999m/z		288.199876869262	1	5.57825	0.171666666666667	0	0.0226836416648587	0.0975426201834556	3.47357157804347	STZ	WT	100 - 6.16	15.3174673616761	15.40	9.62190357914405	9.7858237983969	8.05483886069371	8.52993563875535	22.764599808243	33.1477024848235	6.11135168464875	0	5.97073830051747	3.2236134240242	1.10062533448984	10.0519727783005	10.2697326146336	10.6847474831215	13.5216909160967	7.96869653532598	8.69754028320342	7.74455888406908	8.62202766116207	24.5281050038737	33.9898023904528	5.20455340003361	0	6.22823049498994	3.5612125740089	0.499623754833552	10.1276991560104	9.27610742832026	10.6847474831215	13.5891078146805		x	x
4.85_156.1202m/z		156.120210413623	1	4.84578333333333	0.312983333333333	0	0.148566644958558	0.2991872744504	3.42578004680981	WT	STZ	100	18.8483386354344	78.73	2.37380202571724	4.56796044520452	3.10886148098081	3.02042243610547	2.89798817389137	17.0424344370864	4.2773741202615	29.5401208888609	16.9052812538743	18.7295806431111	41.2212249432801	2.41644996321831	17.3915527293737	1.09980013221522	2.5343838904195	1.96594237536161	4.05995660689851	2.98910520970949	3.0530319213869	3.12248661641102	17.4753884989172	3.64270020276247	12.3681760701748	17.6343331314046	20.691072197142	18.7121834648176	2.43465425074154	15.7088716441448	1.09980013221522	2.54701990634184
5.43_500.2783m/z		500.27832203242	1	5.4331	0.0579999999999998	0	0.157388193201405	0.310048959940384	2.47861119678142	STZ	WT	100 - 4.7	6.40107777117389	17.99	3.14493340798693	7.67312335764289	4.72042468055897	17.0279486048811	2.89510612336298	2.94493045261053	2.54518659859247	0	5.20085112194266	5.20782052825664	0	2.54129753720476	2.90159896917269	3.88023849876034	4.14601859928974	2.60458024193647	6.81979370117219	4.53858947753716	17.2117880019026	3.11938130208165	3.01974485814478	2.16753350959965	0	5.42514140249265	5.75321960449499	0	2.56044236194913	2.62086120076743	3.88023849876034	4.16668995741864			x
5.42_297.2429m/z		297.242871105931	1	5.41875	0.231483333333334	0	0.0575772065909995	0.17435433538174	3.46271356794555	STZ	WT	100	12.5719357241885	31.15	14.7717035039144	30.7820212625199	4.48740386799073	14.6974009972115	1.99117833503847	8.70190637845623	9.2086606386121	0	8.14241864617157	3.54170138788585	0.891179468707488	0	10.6424111579177	7.00029500791636	13.4358408444923	12.2336730527678	27.358746227686	4.31454484606046	14.8560790270675	2.14542894207071	8.92297372221702	7.84228571836787	0	8.49356604871885	3.91261291503704	0.404546777575849	0	9.6127282862778	7.00029500791636	13.5028297089192
5.35_564.3091m/z		564.309106833241	1	5.3466	0.0584999999999996	0	7.55405522246955E-05	0.00182590395404224	82.7043102003214	STZ	WT	100 - 4.92	7.45563611478388	17.21	0.782300794737775	6.01133702756785	7.316975580516	8.62101712705802	14.7728675994088	7.22931855941484	0	0	0	0.540888577395201	0	0	2.00262826092055	1.60430908203523	1.43966047159914	0.647888183594148	5.34281497708438	7.03511879214941	8.71409249550823	15.9172772962789	7.41297558600468	0	0	0	0.597534179688637	0	0	1.80886840820167	1.60430908203523	1.4468383789046		x	x
5.35_846.4595m/z		846.459453508133	1	5.3466	0.159666666666667	0	0.16054724315366	0.311052146173413	4.34113918300719	STZ	WT	100 - 8.78	9.10984489109464	6.17	9.56676245913346	29.4571605619565	7.15580578728096	1.39446032337927	5.98177011219213	1.10311010262558	3.80535933488747	0.00153535569711114	3.1240032253958	2.34683502469717	0.816947695972272	2.4962700429606	4.03736002702459	4.24697875976642	3.75376915996451	7.92302959963408	26.1812235632506	6.88015741109274	1.40951538085972	6.44515988230788	1.13113403320553	3.24072265624761	0.000642839264729519	3.25872801244208	2.59261186120849	0.370849609375455	2.51507565379029	3.64673421819386	4.24697875976642	3.77248482772638			x
5.36_181.1224m/z		181.122434023685	1	5.36126666666667	0.0434999999999999	0	0.648413488974346	0.526998380084308	2.17813253932786	WT	QC	100	2.14860184199127	88.61	0.491489778625009	2.15461993673091	0	0.423482748952732	1.99125862958601	2.92503490249629	0.475813255694349	6.24928725798999	0.424868756184425	2.36524802493187	2.43783903907381	0.938554718073175	2.00373473638007	0	0.955591847099041	0.407043457031364	1.9150042020765	0	0.428054809570426	2.14551545679576	2.99934387206913	0.405212402343921	2.61651891712689	0.443191513419194	2.61295319850172	1.10664570059751	0.94562530517581	1.80986782908384	0	0.960356268874626
5.36_372.3126m/z		372.312573813557	1	5.36126666666667	0.319316666666667	0	0.000656746837340072	0.00835066122587869	3.47389022957567	STZ	WT	100 - 12.4	116.783958915777	25.72	82.7372930688007	200.475367313336	71.5867895575964	78.2984333817594	145.855155122197	121.750715050976	30.0835243650999	32.1446902926168	53.0416454099698	46.0300899340679	14.9527561192916	25.4530782267381	77.1218985400884	48.2490350512454	53.6602890328224	68.5216158316828	178.180459705741	68.8291990241651	79.1437693123898	157.154116054265	124.843727777926	25.6197510957633	13.4586852489909	55.3291028377823	50.8506801201151	6.78773413924157	25.6448285884025	69.6601404124674	48.2490350512454	53.927830295683		x	x
5.36_415.2115m/z		415.211536001874	1	5.36126666666667	0.717966666666666	23	0.0011470548877166	0.0120475343522834	3.26677854063197	STZ	WT	100 - 19 - 2.54 - 0.123	4882.2848095247	16.90	4448.34404368419	7815.52731738342	5676.13809038185	2710.19583763882	4658.57737328468	3984.92619477523	1632.37040296175	806.883948362025	1708.49579404648	2255.27744872241	565.353214106665	1998.77398750996	2476.19468662942	1996.19118150259	2812.54648503107	3684.04271330242	6946.36088670989	5457.48790700001	2739.45601337479	5019.46337485015	4086.16114383683	1390.16037191732	337.834864626519	1782.17584986435	2491.46574102636	256.639463755499	2013.83171968585	2236.61596543229	1996.19118150259	2826.56937331628	x	x	x		HMDB0062292
5.36_432.2389m/z		432.238923312611	1	5.36126666666667	0.393133333333333	3	0.00123587767992961	0.0128452285132518	3.42881393259124	STZ	WT	100 - 19.7 - 0.573	382.856871825784	17.05	359.713135085579	612.844314613217	429.570628470237	240.526358943338	347.231354934994	307.255438907341	118.882422620904	47.774017056221	126.078001345799	180.633362967613	39.3326704631167	157.251665299435	198.031486740285	146.581074225501	202.548315988691	297.908287033853	544.689769966412	413.023163416554	243.123161519031	374.130325427416	315.061101342812	101.242728087481	20.0025401640683	131.515201840488	199.550541231692	17.8548829366371	158.436318229226	178.871389755107	146.581074225501	203.558188153501	x	x	x		CSID7997700
5.36_460.2694m/z		460.269445492261	1	5.36126666666667	0.290316666666667	2	0.000937636834237199	0.0104565842139129	2.9391201792201	STZ	WT	100 - 21.5 - 3.2	1018.99035639901	13.45	961.981035321134	1821.7056588685	1004.60272776729	599.027220693159	933.847093356748	792.778402387211	379.058922327554	245.848581636275	321.641710166589	506.009583389367	159.222918892142	468.412956000684	475.943565201639	414.389808627242	542.841450116593	796.696296128832	1619.11339081581	965.904484850255	605.494517817849	1006.18942377026	812.918519734435	322.814412393997	102.934532858556	335.512730066673	559.002415582971	72.2785039555025	471.941737585422	429.894701867625	414.389808627242	545.547967165139	x	x	x		CSID26384876
5.36_490.3533m/z		490.353331159862	1	5.36126666666667	0.15965	0	4.95968106584144E-08	8.99764054633354E-06	124.692611019436	STZ	WT	100 - 9.93	54.9910938817772	29.50	47.5148635092305	128.517769825162	27.8352457507987	68.5686978134045	24.7560958460181	32.7538905460498	1.78824152675717	0	0.190835398842837	0.47616427009974	0	0.190838316094527	17.4954697425596	13.8073607904782	9.48222886438207	39.3510000498441	114.225281712606	26.7630058773179	69.3089882825075	26.6738762601581	33.5859858669985	1.5229034423831	0	0.199065306629419	0.526031494141165	0	0.192275993526096	15.802734397355	13.8073607904782	9.52950567803394		x	x
5.38_119.0851m/z		119.085141352282	1	5.37576666666667	0.173816666666666	0	5.73413651463461E-05	0.00146703677238415	3.62080437601143	STZ	WT	100 - 0.268	33.784961054512	27.81	36.4728219649118	55.1251872012035	32.483342622236	21.5076323831378	24.4578923923426	32.6628897632404	6.81400105268377	10.7889067839553	7.62772923025007	13.778716651025	7.74564161997937	9.22973768719502	17.4194329616862	9.90903185597471	20.9123987975845	30.2061694585397	48.9947035813317	31.232053681038	21.7398359362742	26.3525718802927	33.4926732572789	5.80294412374604	4.51721572876093	7.956680297854	15.2217193989969	3.51609801128457	9.29926976986971	15.7340543864577	9.90903185597471	21.0166645345865		x
5.43_295.1909m/z		295.190921175817	1	5.4331	0.245150000000001	0	0.29296276799153	0.384877241213376	1.88007238753762	QC	STZ	100 - 5.01	66.2786770343385	16.67	27.2269903086801	48.6393189806516	35.4822669496975	36.856044272098	26.7924164471601	36.5225113538243	35.1901048446219	160.556457403801	40.1380654587842	35.7477258047336	27.7503903419273	11.1847545766316	75.9296552336627	54.2228638169768	68.6835120523762	22.548929279484	43.2301301246707	34.1154566198887	37.2539543852187	28.8679445041461	37.4503464995175	29.9686205715623	67.2235073730702	41.8690471291693	39.4914755222474	12.5971607106037	11.2690147480769	68.5832499610702	54.2228638169768	69.0259566027765			x
5.38_135.0804m/z		135.080403388021	1	5.37576666666667	0.115666666666666	0	0.000570781188919733	0.00764453296527951	6.14308791429864	STZ	WT	100	8.13269390654408	44.95	5.93703068347333	14.8343668223389	8.90382047743577	4.24900273289391	8.53365008258536	6.33829264053724	1.23287855677186	0	1.44628486906607	3.07554708283467	0.167140245169669	2.02141232817981	2.22529832201962	1.80491425661143	4.09108276608401	4.91694761315896	13.1846337795541	8.56083692960961	4.29487637971324	9.19472633189786	6.49931362342108	1.04994485926796	0	1.50865689845746	3.39763969889245	0.0758725374190828	2.03664060593657	2.00999452173674	1.80491425661143	4.11148022329927		x
5.38_295.1183m/z		295.118309155237	1	5.37576666666667	0.0865	0	0.000890134499131778	0.0102087826971202	13.835077153049	STZ	WT	100	8.14790570713579	68.56	3.73695825029933	20.0815264913258	5.72462600300777	2.1282943045812	12.1264185510063	5.08961064259429	0.64643254922181	0	0	1.87084267219724	0	1.01631072840999	3.34341037084137	1.89415486076403	0.653480138133354	3.09488512505622	17.8482557222352	5.50410801957973	2.15127207781258	13.0658157861533	5.21890951764546	0.550515318958958	0	0	2.06677028907025	0	1.0239670891849	3.01992612083124	1.89415486076403	0.656738281251137		x
5.38_397.2008m/z		397.200769046213	1	5.37576666666667	0.0865	0	0.00042081773537006	0.00612972572158508	7.96923784846513	STZ	WT	100	11.5055428889549	53.43	10.8695775749247	24.2477273166806	10.6156033949323	4.4953509729811	11.8932776029594	6.91172047125137	1.11730824983087	0	1.16906798760925	3.13161670810144	0	3.24447373526219	2.35173592610551	1.02571105956966	0.986278259593445	9.00199887156472	21.5511324807943	10.2066803574636	4.54388427734145	12.8146141088751	7.0873090858542	0.951522797346115	0	1.21948484838355	3.45958132409847	0	3.26891592675687	2.12419893605703	1.02571105956966	0.991195678710255		x
5.38_502.2828m/z		502.282753940922	1	5.37576666666667	0.20315	0	0.175901812340342	0.324325633999835	2.35163507624815	STZ	WT	100 - 12.8	34.2367490379432	53.69	51.169093876772	74.8101139740635	24.9515437876075	16.2449349187594	17.6827733732467	20.5620342972103	24.1586095894937	14.0746363575722	16.3953977585488	19.994768833968	1.57661762392374	11.1521684418111	38.5086358927679	9.81793644518387	3.73860128654336	42.3773713525277	66.4904655228972	23.9903868287828	16.4203206395774	19.0526047333213	21.0844019378983	20.5739712206255	5.89292038611045	17.1024605597658	22.088759668037	0.715698242187614	11.2361831261259	34.7828182936706	9.81793644518387	3.75724132981488
5.38_582.2471m/z		582.247118200506	1	5.37576666666667	0.115666666666667	0	0.0860157386233377	0.221933465330716	5.21298687591564	WT	STZ	100	10.4136723620749	39.43	3.98258445358198	0	4.53199885710612	1.90041151010154	1.57084662859536	0	27.3358648075438	7.90148322117786	8.48771746820839	13.1924652184615	0	5.56450345705815	10.0791338529656	7.41728485789322	4.34330031721319	3.29830855982502	0	4.35742199420849	1.92092898488471	1.69253540039023	0	23.2797874297326	3.30827812325949	8.85375611987093	14.5740716514051	0	5.60642355571453	9.10394962681937	7.41728485789322	4.3649552891262
5.39_249.1852m/z		249.185222727668	1	5.3901	0.129983333333334	0	0.000582459405488067	0.00769761684165982	2.59529286089603	STZ	WT	100	13.6400770514093	24.09	11.0005844721664	14.0795203815612	18.8686140951669	15.6683318978396	12.2488735476808	9.97453791404075	8.15602943391618	7.38874038151496	4.51859167605366	3.82456634991781	4.25173140915089	3.3945323397552	8.142297322803	9.78209859649306	4.76574380013039	9.11049655079907	12.5137339696299	18.1417773152337	15.8374924206525	13.1977570037447	10.2279357910114	6.9458432293612	3.09359742701145	4.71345904890288	4.22510145725104	1.9300537109373	3.42010499537002	7.35450741648539	9.78209859649306	4.78950500488233		x
5.39_279.2327m/z		279.232704338069	1	5.3901	0.202483333333333	0	0.0605569735959037	0.178501992590023	3.32404163924395	STZ	WT	100	17.3247237887126	22.65	27.9851335667842	40.0479113195896	5.94047682363776	15.0221218815479	7.66208690037325	7.29061224034276	12.3809910068593	0	8.82206654893516	7.71567328719246	0	2.35294202207331	14.791208934381	9.82313470022994	10.6470901222767	23.1768106030123	35.5941747098849	5.71164406337336	15.1843057060807	8.25564576685898	7.47582640058157	10.5439078235994	0	9.20252423459031	8.52371209355286	0	2.37066787352784	13.3601183417903	9.82313470022994	10.7001747401281		x	x
5.39_518.3243m/z		518.324340443803	1	5.3901	0.402483333333334	0	0.0690778463843795	0.193297509797427	1.99639131007946	STZ	WT	100 - 15.8	325.010523845307	19.29	238.760218759079	484.444733144547	320.715076921694	336.858083240822	268.275383233274	301.009647772428	168.715925841692	23.835723069309	264.668479902447	247.302212480381	53.2283910346367	219.043312619679	210.586015257399	247.366883120391	308.116082336087	197.737143419639	430.569532858406	308.360830202243	340.494915154155	289.057871666055	308.656639176997	143.681969356287	9.97979733360895	276.082490074668	273.201414940734	24.1627807021185	220.693471945826	190.211232729277	247.366883120391	309.652297799359		x	x
5.40_256.2281m/z		256.22807145386	1	5.40443333333333	0.101	0	0.309506118081442	0.394845345162378	2.85008665137552	WT	QC	100	6.22316709302759	19.87	0.553838009650685	1.25525488898843	0.679257051826509	1.82597408730754	2.10587652012592	14.3140247028492	0.462518578945887	9.10361201023674	4.18479419618598	9.83533618342783	10.7409157359699	3.01182585339919	2.66539407644587	1.82391357421935	2.06119539108351	0.458679199218068	1.11565772975122	0.653091430662897	1.84568791091465	2.26901245117153	14.6776649538429	0.393890380859318	3.81159835603866	4.3652663232089	10.8653607858177	4.87578877406407	3.03451539576082	2.40750978819932	1.82391357421935	2.07147216796773			x
5.42_159.1377m/z		159.137741308823	1	5.41875	0.11565	0	0.159716928656134	0.311052146173413	1.46935491693089	WT	STZ	100	5.13923974273444	16.30	2.61098474694349	3.44385968127067	2.52069887758697	4.59676794087273	2.48049692862334	5.33288976677255	4.38635652651813	7.29913673601868	4.03197815685913	7.70955284838208	4.23779066949289	3.17062351913575	5.17685817529865	4.17369668848305	3.79478527704847	2.16237306221358	3.06086732447181	2.42359918355932	4.64639617655202	2.67265357790426	5.46836901971283	3.73551187230713	3.05608120735219	4.20585998711532	8.51695067995173	1.92372537696676	3.19450936119697	4.67598275215283	4.17369668848305	3.81370544433801			x
5.38_281.1392m/z		281.139181088708	1	5.37576666666667	0.246316666666666	0	0.00409316252661829	0.0294941600966907	4.94318392860771	STZ	WT	100 - 3.3	74.681271304379	18.14	61.6451571973677	126.128657417806	83.1036259574153	43.3926244311327	72.860725560829	60.9568372617237	18.8088999069345	1.78829368206669	15.5934557753237	28.2299959451544	2.44925412935467	23.7776739263921	33.4302327829408	25.1807915510457	36.1998318934944	51.0534684262538	112.101862996699	79.9023960426472	43.8611056378656	78.5050272031278	62.5054135749406	16.018047890686	0.748742065348902	16.2659342771279	31.1864368645679	1.11182752777263	23.9568026562969	30.1957648056424	25.1807915510457	36.3803182254671		x	x
5.62_788.6719m/z		788.67194442653	1	5.62091666666667	0.0711666666666666	0	0.0222485223812148	0.0961007488450676	418.609499082698	WT	STZ	100	2.53355384533489	34.24	0	0	0	0	0.0363138512272657	0	6.22896409630734	2.28358440814052	5.81481801328016	0	0.873956554281312	0	1.24080982785647	2.57090082863321	2.19076296541464	0	0	0	0	0.0391269762482227	0	5.30471456053784	0.956115722655625	6.06558603816039	0	0.396728515625	0	1.1207580268362	2.57090082863321	2.20168574464225		x
4.83_420.1918m/z		420.19178776696	1	4.83141666666667	0.19515	0	0.265248842413481	0.368139774679199	1.92247027917008	WT	STZ	100 - 11.8	67.0315501240864	15.82	37.0879254780496	10.7537413761459	41.2335678956342	43.6120240655605	44.7114683182349	31.8057038020461	108.158367009941	25.7613298497231	124.057815487662	73.8893611466328	15.3938606691294	54.9285665814307	62.3895390844146	73.854443824758	53.8788419182852	30.7155877034525	9.55781554430834	39.645212038481	44.0828739837241	48.1751315210878	32.6137109386626	92.1099006914743	10.7860311263442	129.407894078212	81.6275673875276	6.98797149936584	55.3423700677466	56.3531776986835	73.854443824758	54.1474728494281			x
4.82_633.3573m/z		633.357263039671	1	4.82011666666667	0.106316666666666	0	1.19616099802933E-07	1.59135089645582E-05	85.9866729182763	STZ	WT	100 - 20.3 - 2.54	21.9202883388366	15.35	6.64573157059775	18.4293288868128	20.9942199364892	26.2434864961267	31.5275410521002	27.6814220908927	0	0	0	0	0	1.52955947205936	9.51732415803827	7.26013182104211	7.49121554117339	5.50388160780549	16.3797993595304	20.1855028182692	26.5268199055198	33.9698849948523	28.3846540250244	0	0	0	0	0	1.5410823841151	8.59649658203491	7.26013182104211	7.52856549404116		x	x
4.36_193.1586m/z		193.158611086074	1	4.35548333333333	0.208333333333334	0	0.0650148708027031	0.186410786446746	1.71479298872072	WT	STZ	100 - 0.678	31.8250039504709	24.80	15.0329638032478	21.9474569466334	12.7175453849452	17.2758274695861	12.7681668626103	31.6126024212233	22.7521391984225	47.0531444318766	21.3171367123754	24.7182556390884	52.1878733675354	22.9214743535271	24.9790314048869	15.8103591674345	17.7261122498438	12.4500443793969	19.506675660611	12.227653563022	17.4623430492811	13.7572784125854	32.4157039190661	19.3761919675865	19.7007174472417	22.236452889985	27.3069227635861	23.6904425435127	23.0941529175112	22.5622406601851	15.8103591674345	17.8144916928623		x	x
4.36_211.1694m/z		211.169407268311	1	4.35548333333333	0.341983333333333	0	0.0482701354671886	0.155868234776434	1.92371964688034	WT	STZ	100 - 0.291	58.3319897462648	7.23	25.0918834417881	35.2219836940453	20.6280309744301	24.2743487268303	25.3590845998513	51.3596709139245	38.6622433851174	94.9485171855356	46.8738169087754	48.7069866095664	91.9938942389085	28.8064801496853	40.4011632410232	36.4806061366531	35.2180761651822	20.7806701660138	31.304939506828	19.8334197997992	24.536422669886	27.3235767422557	52.6644362758548	32.925565512518	39.7540681221634	48.8952824916993	53.8079199768121	41.7602006978229	29.0234933116209	36.4922383586521	36.4806061366531	35.3936676266257		x	x
4.37_159.1197m/z		159.119743789312	1	4.37031666666667	0.163166666666666	0	0.679547916298196	0.54070467857051	1.2556289406983	WT	STZ	100 - 2.23	76.6691265153959	5.63	48.9937566217253	70.2269772678495	51.4793837524119	43.7039902196152	60.3534886563937	91.6044266737809	34.4963984102757	105.508816935978	58.5448775767629	87.2699616007848	117.201474251825	56.9932303167484	67.8933663675228	61.8478914938015	61.5244494766906	40.5757941173297	62.4170204101562	49.4963494219184	44.1758330349679	65.0288922091259	93.931588838113	29.3778458350059	44.1755681951894	61.0696656755909	96.4094771010161	53.2030644786738	57.4225879146116	61.3244943883004	61.8478914938015	61.8312001335819			x
4.37_177.1304m/z		177.130423844849	1	4.37031666666667	0.163166666666666	0	0.366514389572715	0.42139365915382	1.36694232889316	WT	STZ	100 - 0.276	28.3049843151269	16.88	19.8146454026119	22.1184236871978	16.1697331765468	20.309361799356	14.9517841883127	30.8767766844411	15.9618092606816	38.3740056662246	22.4136013096127	29.8745005640027	45.5443801995974	17.6616088906422	25.274546935907	18.3469551897202	20.1766610084107	16.410151574451	19.658629154132	15.5468598306219	20.5286284246977	16.1100540161218	31.66118491738	13.5934066545449	16.0668421223936	23.3802032768674	33.0031654099366	20.6746596991947	17.7946623414739	22.8291642418734	18.3469551897202	20.2772584793486			x
4.37_200.1463m/z		200.146335732857	1	4.37031666666667	0.356316666666666	0	0.0683571639042817	0.193070272355319	1.46046418862993	WT	QC	100 - 8.37 - 0.284	385.982573017331	12.27	274.347733556545	263.695025082094	256.359090645019	265.79236142632	217.095588077355	373.731760168441	238.30883701015	524.572535760258	345.244279519122	342.944321766871	537.438527712438	327.386936335145	275.746964069461	227.676385697439	289.439445546327	227.21011657249	234.369446086651	246.483897108745	268.661944168867	233.913331448546	383.226218498173	202.948730807744	219.633680859696	360.133176450803	378.859829084757	243.96772161561	329.853300634473	249.067678558322	227.676385697439	290.882542409554			x
4.37_253.1074m/z		253.107417379371	1	4.37031666666667	0.148333333333333	0	0.178536256926037	0.325919129647791	1.72029437081192	WT	QC	100 - 1.37	34.5942651071781	32.27	18.1293845971186	18.9074499795512	22.5550430397216	23.1602223069989	18.7763299879349	37.9361969604649	18.9458613707683	50.4737699331443	25.4580802864115	31.0772138610236	60.7745408390919	20.8361243526287	29.0564147700343	15.1971995619623	16.0748951849834	15.0144473012379	16.8047485053573	21.6862015460347	23.4102677706423	20.2308758955071	38.8999460436771	16.134687103916	21.1329017849085	26.5559775028137	34.3318351829181	27.5883203309932	20.9930929654114	26.2451258472501	15.1971995619623	16.1550419347617
4.39_235.0968m/z		235.096849600704	1	4.38515	0.26715	0	0.0684097281876385	0.193070272355319	2.2061000484462	WT	STZ	100	22.8867276224686	49.60	5.46519827162984	12.1668761480179	10.9573910076266	6.024601839961	8.24278409583457	19.3889048217092	13.1258888412682	35.7072187178885	17.3572969359854	20.9891288130969	40.585482906109	9.55534952046378	21.3205342283864	5.37467193603428	6.23291611743952	4.52618405222893	10.8137953020846	10.5353019895205	6.0896454453449	8.88132783048886	19.8814697265647	11.1782782144393	14.9502830316993	18.1058423005963	23.1872559189753	18.4235913220026	9.62733459472696	19.2577132582674	5.37467193603428	6.26399239897695		x
4.39_260.1682m/z		260.168197068164	1	4.38515	0.148333333333333	0	0.0227289721156768	0.0975426201834556	4.26127449341386	STZ	WT	100 - 0.588	24.0383815283308	45.10	17.9637157201436	7.22777011124716	13.7003422763681	32.9241310490656	22.7449165916132	49.669413421547	7.09226405584399	0	15.0982260581308	4.31775768392936	0.541584137532145	6.79691729250105	7.94514381247773	13.6935119479799	20.6379404238504	14.8772431612148	6.42396828262983	13.1725921928742	33.2795909191866	24.506896987551	50.9312386830142	6.03991864819354	0	15.7493474378792	4.76994320750086	0.245849601924277	6.84812176126627	7.17642905648586	13.6935119479799	20.7408377571179		x
4.40_388.3062m/z		388.30615628922	1	4.39998333333333	0.237483333333333	0	0.016277011888963	0.0771543042520991	2.82639633016955	STZ	WT	100 - 12.4 - 0.0968	222.00247674994	7.52	286.816871490327	349.537943613824	133.887940031082	148.34570615499	198.668933113884	214.757466095533	140.792307103597	14.1399049994424	111.538519719727	88.3354502651376	18.7376713174	97.7328908649296	190.058436428999	169.288671443298	165.693098993158	237.53684406816	310.665755660484	128.730450524261	149.947295741797	214.059218851737	220.213266298127	119.901638531987	5.92024776427351	116.348695072472	97.5865511262943	8.50587880095975	98.4691600502483	171.669754231168	169.288671443298	166.519217185045		x	x
4.40_847.5287m/z		847.528688259815	1	4.39998333333333	0.16315	0	0.388122790356233	0.430771569016938	1.34298774542917	QC	STZ	100 - 24.5	26.8761409504264	23.53	27.689377879388	12.9252533929851	20.5173161304253	17.6198311873467	22.5523483077573	18.7690802116885	58.027181317937	0	27.3134569445335	19.8514223148132	0	26.0966469925369	30.3557243347265	30.6948647778307	19.5778337387222	22.9318707839764	11.4878332547246	19.7269697958246	17.8100607456021	24.2994110169379	19.2458987991079	49.417146877875	0	28.4913685550068	21.9304009074455	0	26.2932456693047	27.4187235987198	30.6948647778307	19.6754455566408			x
4.40_944.0211m/z		944.021086817848	1	4.39998333333333	0.133483333333333	0	1.4139541812952E-06	0.000100773160567369	Infinity	STZ	WT	81.9 - 100	11.9938379805877	66.64	13.4697890623976	27.5239687786574	8.57830828107056	8.75534120411542	6.43143027281474	7.20419028447019	0	0	0	0	0	0	7.66926921537772	1.45532226562455	1.14343841084281	11.155449703919	24.4630224432636	8.24786376952136	8.8498667799808	6.92965386545343	7.38720894048309	0	0	0	0	0	0	6.92724609374759	1.45532226562455	1.1491394042954		x
4.40_944.2730m/z		944.273006441123	1	4.39998333333333	0.148333333333333	0	4.43955877171831E-07	4.03527709523575E-05	37.0473973901431	STZ	WT	100	19.1826052078903	22.22	18.4396920723607	23.0578929672643	25.1586560125398	18.0366281459891	13.3966540354027	17.006108013785	0	0	3.10671300429768	0	0	0	7.45235977203928	7.20569837661038	4.70362978421592	15.2714386629273	20.4936198587008	24.1895208958125	18.2313575828463	14.4344525995991	17.4381392219837	0	0	3.24069213867097	0	0	0	6.73132324218693	7.20569837661038	4.72708129883091		x	x
4.41_424.2707m/z		424.270661376782	1	4.41481666666667	0.133483333333333	0	0.602879483434842	0.512607539449806	1.31297737859718	WT	STZ	100	7.97014321578012	72.16	6.34168577216739	0	4.41751958540558	2.39094981616195	7.92419205415237	15.3473459971503	37.5258556487005	0	7.08275020144938	0	0	3.21225344453085	12.337708398007	6.50386042147608	2.23797209294925	5.25207606011906	0	4.24735257183723	2.41676330566156	8.53805541992139	15.7372372308423	31.957794230073	0	7.38819867372851	0	0	3.23645290497565	11.1440008044732	6.50386042147608	2.24913024902307
4.41_944.7749m/z		944.774874052001	1	4.41481666666667	0.192816666666666	0	4.98559452299929E-06	0.000212752683804747	40.7362308850895	STZ	WT	100	13.7924119891251	44.11	16.9804099185796	23.7652472621313	14.9821010863568	7.30512545011671	9.14866552749981	10.5729226900665	0	0	2.03147100595016	0	0	0	15.3918475031233	4.47988891601352	2.76013369681654	14.0628860571722	21.1223091342129	14.4049764467135	7.38399401432715	9.85738517672426	10.8415222167941	0	0	2.11907958984739	0	0	0	13.9026434588812	4.47988891601352	2.77389526367017		x
4.43_944.5227m/z		944.52270482164	1	4.42965	0.20765	0	9.99469374596273E-07	7.97805556876179E-05	33.6513515103779	STZ	WT	100	22.0833307727884	26.68	23.6417530250772	30.0358543520668	27.3635117979342	18.3237876770576	14.9744275642972	18.1606502202976	0	0	3.93743426904765	0	0	0	20.1110601394412	10.6796219700377	9.98015978951507	19.5796968729055	26.6955606957002	26.3094435604599	18.5216173837279	16.1344515064563	18.6220119645597	0	0	4.10723882913703	0	0	0	18.1652591504711	10.6796219700377	10.0299192038187		x
4.44_650.9742m/z		650.974152372491	1	4.44448333333333	0.148483333333333	0	0.357872955245264	0.415935662858341	1.65529504252801	QC	WT	100	9.01840226837007	54.04	6.57645764010142	5.71023393632141	5.67206516458167	5.05120919242991	9.65981315277833	16.6505142005306	4.08024741661132	2.63813588324908	2.74901616689116	12.6809287816936	3.18973967519024	7.35121840901838	2.60936654496125	12.2699784682515	12.1758617918975	5.44651011936832	5.0751976237102	5.45357187413635	5.10574372701852	10.4081298737943	17.0735117353784	3.47482302784925	1.10456315408562	2.86756937921195	14.0089635720352	1.44796749949319	7.40659869646519	2.35690307617506	12.2699784682515	12.2365686106444
4.46_449.1491m/z		449.149109186674	1	4.45931666666667	0.252316666666666	0	0.0404767807779322	0.137605387566347	21.0534690073731	STZ	WT	100 - 9.3	45.6660063581857	27.91	8.9706465296529	3.5505247528763	196.074382156509	0	39.8001187697569	25.6003659403191	0	0	5.05914920333309	7.95514492810715	0	0	12.0351123303861	21.0928611924217	15.7869049068938	7.42933654785577	3.15567015111301	188.521412349864	0	42.8833144695895	26.2507297401115	0	0	5.27732849121395	8.78826286517712	0	0	10.8706817477882	21.0928611924217	15.8656157851164		x	x
4.47_195.1015m/z		195.101499347764	1	4.47415	0.222650000000001	0	0.0282859549056247	0.112851637124202	2.92451300093549	WT	QC	100	25.9427401692923	46.68	8.16860395287042	21.2315122215729	6.48362182684955	9.64592382003467	11.5263547289374	25.1000962520843	26.2319643295479	44.3951670152579	20.754122329051	18.1395447498211	35.0756706247819	11.0599719672941	14.6046242362089	4.88236785479401	7.12537738144649	6.7650985568782	18.8703512984474	6.23386660968502	9.75006442204955	12.4192668215016	25.7377509641973	22.3396829679841	18.5878468261982	21.6491581242715	20.0392436538554	15.9224376467597	11.1432920909284	13.1915862319806	4.88236785479401	7.16090332618794		x
4.47_254.2120m/z		254.211963789411	1	4.47415	0.103816666666667	0	0.0204577090621241	0.0905207264480079	2.70243906174568	QC	WT	100	5.77214780256616	27.01	3.00801916190589	6.32826236436253	3.56365155592391	3.5948255423336	4.32836783053252	7.57701747137626	2.55761271215697	0	2.66526262946943	4.03655366220656	2.36791805639931	1.18807116904147	5.13817418669084	4.62964671824375	7.5486225027639	2.49119019708634	5.62449498076389	3.42637634277642	3.63363647460942	4.66367349028678	7.76950760551207	2.17811584472589	0	2.78020391290302	4.459289550782	1.07490539550842	1.19702148437533	4.64104154700687	4.62964671824375	7.58625867717981		x	x
4.36_175.1480m/z		175.147958622972	1	4.35548333333333	0.297316666666666	0	0.219215500284048	0.341452889501589	2.08970626096586	WT	STZ	100	13.5348753481618	51.54	4.8299244057162	7.78644104089451	3.03753650044663	4.9986301719053	5.63577089806155	12.573260259068	5.70395384560152	22.0754389176623	9.11915098324593	9.61836908346613	29.1031813586004	5.58915790039451	13.9528097655525	4.58863591265111	8.76576833063992	4.0000610649583	6.92050930112421	2.92052773457867	5.05259704589935	6.07235714793346	12.8926773071262	4.85760498047109	9.24278260022258	9.5124206393952	10.6256713867193	13.2112539047864	5.63126373290926	12.6028366237847	4.58863591265111	8.80947299141222
4.34_412.3061m/z		412.306099855256	1	4.34065	0.163666666666667	0	0.000304955727145062	0.00490141454316833	16.3094159387089	STZ	WT	100 - 11.7	74.4335851094791	3.62	90.9098227075635	172.376148074138	48.3741052078606	45.7853414525039	32.9670632680382	56.1890299467703	11.4107934523756	0	10.571334581495	4.72470868526541	0	0.676210738554185	36.8236744348447	34.2764272375208	35.9339975438263	75.2899655747023	153.206160526195	46.5106891305538	46.2796552280717	35.5209226746428	57.6164826288149	9.71766753479777	0	11.0272306537874	5.21951293945534	0	0.681304961442436	33.2608815419772	34.2764272375208	36.1131584700118		x	x
4.34_335.2225m/z		335.222531567477	1	4.34065	0.192816666666666	0	0.0126220392130091	0.0646406094441523	11.7435526266562	STZ	WT	100	11.1038689060317	12.41	1.01205332508146	1.38724724861655	12.0008071028993	21.1613352353277	14.1418982270285	16.9198722972366	0	0	3.10805874701161	2.25518792477641	0.309926988196685	0	4.0329952033478	4.25475312736084	3.33362932362078	0.838165313007551	1.2329711914067	11.5385247144167	21.38980004927	15.2374286211281	17.3497127325212	0	0	3.24209591746472	2.49136684151198	0.140689915736727	0	3.64279170334456	4.25475312736084	3.35025024414182		x	x
4.34_313.2385m/z		313.238466616044	1	4.34065	0.133833333333333	0	7.8413760192575E-05	0.00182590395404224	25.4511766821992	STZ	WT	100	10.5141501687419	38.79	7.64289083552367	15.79062473284	5.72907641195965	25.3456231938511	5.40288941432105	3.17379642395611	1.96288197725002	0	0.515781457457655	0	0	0	1.43234562943653	3.31579589843969	2.61203787918436	6.32971191406702	14.0345460474491	5.50838699458868	25.619262972383	5.82143503488245	3.2544250488306	1.67163085937648	0	0.5380248874431	0	0	0	1.29376220703213	3.31579589843969	2.62506106495977		x
4.25_331.2272m/z		331.2272403246	1	4.25098333333333	0.0871666666666666	0	0.201581898795618	0.338667903495469	6.5672711031586	WT	STZ	100	13.1113786764655	98.23	0	11.1191686822564	0.859668619123843	0	0	0	26.5105624811627	0	7.81853619330683	14.6212622767602	0	29.7179111075635	1.6753044778867	0	7.18550295490708	0	9.88260360313274	0.826553374528658	0	0	0	22.5769429117822	0	8.15571594238452	16.1525022447882	0	29.9417905201839	1.51321411132741	0	7.22132867574263
4.25_413.2481m/z		413.248096833675	1	4.25098333333333	0.089316666666666	0	0.0243976053841134	0.102932764352315	6.64515834466883	STZ	WT	100	11.305883240528	60.14	17.6326838393362	26.9464856119333	4.77768291562828	8.28135935387252	0.684237804106907	9.51284991829054	1.9023751074208	6.61091656427579	0.655610033522664	0	1.03932749335049	0	11.1599834258236	5.58795394305208	3.33845757548164	14.6030882000915	23.9497613005198	4.5936420714824	8.37076766402552	0.737243652342926	9.75451885513845	1.62010195851383	2.76792977116861	0.68388366699196	0	0.471797884763583	0	10.080223998111	5.58795394305208	3.35510256886221		x
4.27_272.2591m/z		272.259144200319	1	4.26598333333333	0.118983333333333	0	0.819734486835317	0.580389977638376	1.47685661675516	STZ	QC	100 - 20.1	21.5564128928463	24.37	13.4052022649424	45.2280601695493	6.44186389807477	19.4054687987459	14.721592435599	30.1362897901663	10.8109013823259	20.0155277414851	13.0737862691418	13.4514700743395	30.4233413185295	22.6000693838863	18.6361898947783	11.9334979896651	13.2187462430519	11.1019600191726	40.1982381207646	6.19371723564215	19.6149766945977	15.8620299994842	30.9018863439526	9.20678704976967	8.38031679611385	13.6376022910588	14.8602012917051	13.8105343824309	22.7703266486225	16.8330867029791	11.9334979896651	13.2846527099577			x
4.27_337.2381m/z		337.238100230586	1	4.26598333333333	0.293483333333334	0	0.000122178986902144	0.00239036335526633	20.9046066644963	STZ	WT	100	37.2825004256886	14.10	8.50434285866852	9.36687186657653	32.8556812740365	61.7380301778462	63.88502344829	47.3450529287136	2.73633831938552	0	3.46375502541268	2.60261881668054	0	1.89803940702828	22.402484489924	18.819397105089	25.020282022073	7.04315179586581	8.32518008351022	31.5900494974107	62.4045744871202	68.8340043977926	48.5478290373002	2.33032226562473	0	3.61313184243566	2.87518310546821	0	1.91233825683767	20.2349818235483	18.819397105089	25.1450289805774		x	x
4.27_651.1284m/z		651.128388484461	1	4.26598333333333	0.1185	0	0.0612604443285113	0.17925172439689	3.48547839798839	QC	WT	100	8.75143794249059	27.75	8.26926168663588	3.29097819775371	5.51708888804861	11.8000925696189	2.21262758741294	1.72482789687093	0	0	4.89243447181147	4.34517507112054	1.78000087894891	4.04735962218773	6.23225955217614	8.94483879662461	11.077215478671	6.84846157623429	2.92498782277238	5.30456542968705	11.9274902939799	2.38403320311744	1.76864624023415	0	0	5.10342407226847	4.80023193358818	0.808023125471394	4.07785034179449	5.62927111118591	8.94483879662461	11.1324446299029			x
4.27_915.7506m/z		915.750633701582	1	4.26598333333333	0.147666666666667	0	2.64445371822575E-06	0.00013887368143633	50.0077765673447	STZ	WT	100	33.355805456574	39.25	32.3678951386798	57.6430453048434	33.7924283357003	24.935137558113	19.4559581302307	31.9403682718767	0	0	4.00207420679712	0	0	0	21.2503512154259	19.4635800189282	4.0399769766514	26.806539031057	51.2325501576603	32.4907121803026	25.2043455971847	20.9631527893791	32.7517964883519	0	0	4.17466640864602	0	0	0	19.1943206469605	19.4635800189282	4.0601196289133		x
4.27_916.0015m/z		916.001511132496	1	4.26598333333333	0.190816666666667	0	2.42162218544451E-06	0.000130608739193496	42.4497241660888	STZ	WT	100 - 12.5	86.4209252948342	22.02	69.6016997763447	134.848098545783	103.393209024599	66.8465571409126	51.3260470715584	92.5099402098075	0.103284002447826	0	5.44338153226614	2.40615303064253	0	4.26223257938645	59.2215148596778	40.6987331993478	41.7612427481039	57.6429413679384	119.851613249716	99.4104052672391	67.5682548064921	55.3021218299251	94.8601064681211	0.0879587910902252	0	5.67813110351642	2.65814206004171	0	4.29434204101284	53.4916686266454	40.6987331993478	41.9694573482269		x	x
4.27_916.2527m/z		916.252652437566	1	4.26598333333333	0.176666666666667	0	4.61985972333157E-06	0.000204872586113295	29.9518870442171	STZ	WT	100 - 0.648	81.7345386499984	23.14	69.5820262911046	124.305819404699	94.1604601194803	71.1578018135136	54.4548198657145	76.746304405478	2.53179380488574	0	11.0178002291336	0.810227857338973	0	2.01334455308023	54.2916567102132	49.9942327194479	34.0409457124745	57.6266481228044	110.481743180997	90.5333105426704	71.9260451105966	58.6732712581939	78.696003807023	2.15612792968557	0	11.492950439454	0.895080536600403	0	2.02851205238106	49.038787961023	49.9942327194479	34.2106681975568		x	x
[truncated: 2,515 more rows]
[truncated: 9 more columns]
